# Supplementary material for: 10-{4-[(2-Hy­droxy­benzyl­idene)amino]­phen­yl}-5,5-di­fluoro-1,3,7,9-tetra­methyl-5H-di­pyrrolo­[1,2-c:2′,1′-f][1,3,2]di­aza­borinin-4-ium-5-uide
Source: Acta Crystallogr Sect E Struct Rep Online. 2013 Jun 12;69(Pt 7):o1072. doi: 10.1107/S1600536813015523 (PMC3770354; doi:10.1107/S1600536813015523)
Supplement: Supplementary file 2 [file e-69-o1072-Isup2.hkl]

# 
# h,k,l, Fc-squared, Fo-squared, sigma(Fo-squared) and status flag 
# 
data_I
_shelx_title '  _m130427h' 
_shelx_refln_list_code          4 
_shelx_F_calc_maximum       80.64 
_exptl_crystal_F_000       464.00 
_reflns_d_resolution_high  0.7567 
 
loop_ 
 _symmetry_equiv_pos_as_xyz 
 'x, y, z' 
 '-x, -y, -z' 
 
_cell_length_a     8.8920 
_cell_length_b    10.7480 
_cell_length_c    12.9230 
_cell_angle_alpha 110.258 
_cell_angle_beta   90.952 
_cell_angle_gamma 108.408 
 
_shelx_F_squared_multiplier     1.000 
 
loop_ 
 _refln_index_h 
 _refln_index_k 
 _refln_index_l 
 _refln_F_squared_calc 
 _refln_F_squared_meas 
 _refln_F_squared_sigma 
 _refln_observed_status 
   2   0   0     1188.43     1114.30     14.67 o 
   3   0   0     1285.98     1271.28     31.93 o 
   4   0   0      540.39      618.75     23.72 o 
   5   0   0     1241.83     1452.44     19.33 o 
   6   0   0        1.42        0.87      2.75 o 
   7   0   0        4.59        2.27      2.76 o 
   8   0   0       20.93       21.83     16.14 o 
   9   0   0       81.40      103.39     11.90 o 
  10   0   0       15.95       11.89     14.08 o 
  11   0   0        1.25        3.05      9.67 o 
 -11   1   0       13.91        7.28     10.41 o 
 -10   1   0        9.27       13.20      7.55 o 
  -9   1   0        9.89       10.72     12.02 o 
  -8   1   0       37.31       33.96      7.26 o 
  -7   1   0       26.13       29.68     10.50 o 
  -6   1   0      196.66      187.77     11.43 o 
  -5   1   0      131.58      145.69      9.72 o 
  -4   1   0        7.79       13.06      2.52 o 
  -3   1   0        0.12        1.35      1.13 o 
  -2   1   0       31.30       39.98      2.84 o 
  -1   1   0      998.17      973.87     11.68 o 
   0   1   0      795.28      733.95      5.20 o 
   1   1   0      295.39      283.88      5.89 o 
   2   1   0       14.72       14.78      2.43 o 
   3   1   0      212.39      174.49      9.71 o 
   4   1   0      605.16      757.21     59.82 o 
   5   1   0       54.18       67.01      8.60 o 
   6   1   0        3.36        4.38      3.44 o 
   7   1   0        1.15        1.31      2.61 o 
   8   1   0        7.76        3.95      3.74 o 
   9   1   0       14.71       15.96     13.17 o 
  10   1   0       14.42       10.88     11.61 o 
 -11   2   0        0.92        2.24      4.24 o 
 -10   2   0       17.20       15.74     12.99 o 
  -9   2   0       24.67       20.67     18.28 o 
  -8   2   0      381.04      429.94     19.55 o 
  -7   2   0      165.66      147.06     10.46 o 
  -5   2   0      704.46      774.51     20.12 o 
  -4   2   0      335.28      293.33      8.90 o 
  -3   2   0       26.66       29.13      2.38 o 
  -2   2   0      746.48      703.84      6.71 o 
  -1   2   0     6065.15     4135.78    916.82 o 
   0   2   0       75.31       67.52      2.57 o 
   1   2   0       41.23       44.72      2.16 o 
   2   2   0       20.39       19.99      2.56 o 
   3   2   0      539.29      630.69     35.36 o 
   4   2   0      173.02      157.57     19.69 o 
   5   2   0      122.88      139.28      7.75 o 
   6   2   0       75.27       77.03      5.65 o 
   7   2   0       36.86       38.69     15.89 o 
   8   2   0        0.25        1.55      3.03 o 
   9   2   0        4.66        5.14      5.74 o 
  10   2   0        0.31        0.91      2.07 o 
 -11   3   0        8.66        9.91      9.04 o 
 -10   3   0       15.70       14.34     13.20 o 
  -9   3   0      342.55      340.30     18.76 o 
  -8   3   0       56.16       44.12      7.06 o 
  -7   3   0        0.19        0.69      4.23 o 
  -6   3   0        8.05       17.75     14.04 o 
  -5   3   0      333.65      329.10     12.51 o 
  -4   3   0      167.11      152.62      5.29 o 
  -3   3   0      374.62      375.08     12.79 o 
  -2   3   0     5427.69     5301.01    124.54 o 
  -1   3   0     4014.59     4063.67     27.59 o 
   0   3   0       95.36      113.86      6.94 o 
   1   3   0       79.01       82.49      3.34 o 
   2   3   0        4.55        4.31      1.94 o 
   3   3   0       13.57       26.65      7.32 o 
   4   3   0       23.37       24.43      4.34 o 
   5   3   0       23.99       25.27     12.88 o 
   6   3   0       11.12       11.48      6.91 o 
   7   3   0      127.55      108.41     14.33 o 
   8   3   0        8.60        7.79      4.86 o 
   9   3   0        0.00        0.49      2.91 o 
 -11   4   0        2.08        1.23      3.50 o 
 -10   4   0       24.87       18.53     13.69 o 
  -9   4   0        9.31        9.70      8.52 o 
  -8   4   0      513.48      519.11     23.77 o 
  -7   4   0      277.64      272.99     15.09 o 
  -6   4   0       35.33       43.26      5.29 o 
  -5   4   0       14.15       21.58      5.14 o 
  -4   4   0       85.16       85.00      5.80 o 
  -3   4   0       12.38       11.26      2.24 o 
  -2   4   0       71.15       76.62      2.76 o 
  -1   4   0      267.60      302.80      4.43 o 
   0   4   0       72.68       83.04      2.60 o 
   1   4   0      297.63      323.04      6.26 o 
   2   4   0       63.00       91.22      6.41 o 
   3   4   0       19.08       19.14      4.37 o 
   4   4   0       29.46       34.89      5.25 o 
   5   4   0       22.26       24.77      8.98 o 
   6   4   0       21.81       20.21     12.36 o 
   7   4   0        5.07        2.98      3.15 o 
   8   4   0        5.58        5.56      4.34 o 
   9   4   0        2.79        0.93      2.21 o 
 -11   5   0       31.38       32.28      7.70 o 
 -10   5   0      201.33      211.11     14.53 o 
  -9   5   0       49.27       52.14      6.64 o 
  -8   5   0       12.48        8.07      4.24 o 
  -7   5   0      346.02      365.05     20.50 o 
  -6   5   0       73.54       67.74      7.24 o 
  -5   5   0      179.92      185.15     10.09 o 
  -4   5   0      172.59      193.24      9.10 o 
  -3   5   0      247.23      273.29      6.84 o 
  -2   5   0       28.36       36.88      3.23 o 
  -1   5   0       34.17       42.71      3.92 o 
   0   5   0      247.05      281.13      7.41 o 
   1   5   0      198.46      213.65      8.14 o 
   2   5   0      203.82      208.90      7.49 o 
   3   5   0       61.00       55.09      5.35 o 
   4   5   0      411.64      425.24     15.99 o 
   5   5   0       11.62        8.06      4.67 o 
   6   5   0       59.85       67.53      7.39 o 
   7   5   0      189.73      199.00     12.46 o 
   8   5   0       29.98       35.15      7.59 o 
 -11   6   0       44.75       44.96      6.36 o 
 -10   6   0      464.59      493.54     17.02 o 
  -9   6   0      205.39      202.63     24.40 o 
  -8   6   0       54.70       58.18      7.48 o 
  -7   6   0        2.31        0.48      3.11 o 
  -6   6   0       23.06       26.83      5.08 o 
  -5   6   0      325.94      365.54     14.51 o 
  -4   6   0      114.62       88.05      5.40 o 
  -3   6   0       93.07      112.57     10.50 o 
  -2   6   0      150.38      157.45      4.61 o 
  -1   6   0      333.85      378.33      8.02 o 
   0   6   0        4.39        4.36      2.38 o 
   1   6   0       10.31       11.81      6.71 o 
   2   6   0       21.48       23.81     12.10 o 
   3   6   0      150.75      157.01      9.48 o 
   4   6   0       75.28       81.15      7.64 o 
   5   6   0        4.73        6.51      3.91 o 
   6   6   0        0.56        2.43      3.22 o 
   7   6   0        9.70        9.20      7.34 o 
   8   6   0       12.20       13.21     22.99 o 
 -11   7   0      206.42      197.15     13.83 o 
 -10   7   0        0.72        1.62      3.27 o 
  -9   7   0       24.87       29.39      5.82 o 
  -8   7   0       27.91       25.10      8.99 o 
  -7   7   0       65.20      166.28     11.94 o 
  -6   7   0       79.74       88.05      9.70 o 
  -5   7   0        9.90        6.38      5.06 o 
  -4   7   0        4.06        3.25      2.79 o 
  -3   7   0        3.34        5.30      3.00 o 
  -2   7   0        0.41        1.54      1.96 o 
  -1   7   0      552.63      581.72     16.31 o 
   0   7   0       65.20       67.25      5.66 o 
   1   7   0      108.33       98.06      7.51 o 
   2   7   0       64.21       96.46     20.26 o 
   3   7   0      132.56      133.45      8.00 o 
   4   7   0       11.04       15.22      9.99 o 
   5   7   0        1.90        0.54      3.05 o 
   6   7   0       41.10       38.65      6.41 o 
   7   7   0       11.34        5.56      5.34 o 
 -11   8   0       48.85       45.04      7.69 o 
 -10   8   0      100.17       98.57     11.77 o 
  -9   8   0       68.81      103.45     13.48 o 
  -8   8   0      102.79       94.55     17.27 o 
  -7   8   0      143.66      147.02     13.07 o 
  -6   8   0       66.36       88.35     11.56 o 
  -5   8   0      353.25      388.17     23.67 o 
  -4   8   0        0.69        5.87      7.57 o 
  -3   8   0       32.11       37.49      4.54 o 
  -2   8   0       17.89       26.27      5.98 o 
  -1   8   0      123.65      130.77      7.78 o 
   0   8   0        0.00      244.45     34.43 o 
   1   8   0       47.64       64.76     21.60 o 
   2   8   0        2.78        4.62      3.73 o 
   3   8   0       13.07       54.79     25.99 o 
   4   8   0       41.71       53.55      5.64 o 
   5   8   0        0.22       16.84     20.64 o 
   6   8   0        0.58        0.95      2.10 o 
 -10   9   0        4.84        2.73      3.52 o 
  -9   9   0       14.49        8.12      7.08 o 
  -8   9   0       12.96       12.60      6.86 o 
  -7   9   0        9.56        9.35      7.03 o 
  -6   9   0       47.88       44.68     15.01 o 
  -5   9   0        7.49        8.26      6.92 o 
  -4   9   0       19.26       16.47     13.57 o 
  -3   9   0        8.55        7.66      7.53 o 
  -2   9   0       14.77       12.74      5.37 o 
  -1   9   0       13.01       14.60      8.67 o 
   0   9   0       46.01       46.22      4.94 o 
   1   9   0        6.11        5.88      5.06 o 
   2   9   0        0.18        0.39      2.36 o 
   3   9   0        6.08        3.74      4.51 o 
   4   9   0        2.54        1.93      2.70 o 
   5   9   0        3.45        2.51      3.13 o 
 -10  10   0       40.90       34.37     11.92 o 
  -9  10   0       44.96       47.49     11.01 o 
  -8  10   0        7.33        8.72      6.33 o 
  -7  10   0       62.34       56.42     11.82 o 
  -6  10   0       55.35       48.02      9.68 o 
  -5  10   0       36.65       33.80      7.92 o 
  -4  10   0      112.84      105.01      7.47 o 
  -3  10   0       40.19       37.18      5.77 o 
  -2  10   0      104.86      101.81      8.24 o 
  -1  10   0       30.29       27.63      4.19 o 
   0  10   0       49.72       48.52      5.80 o 
   1  10   0       65.13       65.27      6.86 o 
   2  10   0        7.82        7.88      6.95 o 
   3  10   0       45.67       48.61      6.92 o 
   4  10   0       33.51       26.10      8.67 o 
  -9  11   0       26.00       14.78     27.79 o 
  -8  11   0        1.84        2.15      2.79 o 
  -7  11   0       35.65       28.29      7.78 o 
  -6  11   0       47.86       50.01      9.05 o 
  -5  11   0        5.31        4.36      7.18 o 
  -4  11   0       22.74       14.62      5.25 o 
  -3  11   0       24.00       26.95      7.16 o 
  -2  11   0       52.16       58.86      7.96 o 
  -1  11   0       44.28       36.87      6.60 o 
   0  11   0        2.70        1.90      3.02 o 
   1  11   0        7.34        4.97      5.68 o 
   2  11   0       62.53       60.14      6.49 o 
  -8  12   0       42.92       35.68     12.17 o 
  -7  12   0       25.40       24.30      7.53 o 
  -6  12   0       16.21        8.90     12.14 o 
  -5  12   0        1.77        2.83      2.73 o 
  -4  12   0        0.44        0.03      2.25 o 
  -3  12   0        2.05        1.41      3.46 o 
  -2  12   0       52.47       46.00      9.14 o 
  -1  12   0        2.46        3.76      4.72 o 
   0  12   0       18.87       23.07     12.39 o 
   1  12   0       16.01        9.85     21.20 o 
  -6  13   0        0.18        0.89      2.53 o 
  -5  13   0        2.94        2.58      3.67 o 
  -4  13   0        0.06        0.85      1.71 o 
  -3  13   0        3.29        2.20      4.85 o 
  -2  13   0       23.68       12.19     21.50 o 
   1 -13   1        7.40        6.08      5.70 o 
   2 -13   1       40.69       36.45     14.60 o 
   3 -13   1       17.47       10.15      9.32 o 
   4 -13   1       58.05       48.97     11.13 o 
   5 -13   1       14.26        7.71     21.93 o 
   6 -13   1       21.78       17.33     12.75 o 
  -1 -12   1       37.56       36.92      6.19 o 
   0 -12   1        4.47        5.53      4.26 o 
   1 -12   1       24.19       19.19      7.57 o 
   2 -12   1       24.50       21.93      6.08 o 
   3 -12   1       91.53       97.30      9.78 o 
   4 -12   1       92.20       89.75     12.44 o 
   5 -12   1       22.24       16.64     31.60 o 
   6 -12   1       29.48       24.00      7.00 o 
   7 -12   1        5.43        3.77      3.56 o 
   8 -12   1       30.91       32.95     10.79 o 
  -3 -11   1        0.43        0.21      2.85 o 
  -2 -11   1       15.02       10.88     11.53 o 
  -1 -11   1        0.00        0.59      2.33 o 
   0 -11   1       36.29       29.16      5.87 o 
   1 -11   1       79.37       70.99      7.38 o 
   2 -11   1       64.02       60.79      8.69 o 
   3 -11   1       66.86       64.51      8.47 o 
   4 -11   1        0.35        0.98      1.86 o 
   5 -11   1       17.01       10.42     18.50 o 
   6 -11   1        1.99        1.21      2.85 o 
   7 -11   1        1.64        1.25      3.98 o 
   8 -11   1        1.81        4.15      7.85 o 
   9 -11   1        4.62        5.57      6.93 o 
  -4 -10   1        5.96        2.41      2.53 o 
  -3 -10   1        0.11       -0.11      2.29 o 
  -2 -10   1        8.93        6.33      4.69 o 
  -1 -10   1        3.32       29.47      7.77 o 
   0 -10   1      254.92      260.54     12.34 o 
   1 -10   1        1.49        1.50      2.25 o 
   2 -10   1       80.62      106.31     10.46 o 
   3 -10   1      102.22      184.75     12.21 o 
   4 -10   1       35.39       91.63     10.02 o 
   5 -10   1       14.26        8.24      9.44 o 
   6 -10   1       21.85      127.51     74.50 o 
   7 -10   1       37.61       40.20      6.95 o 
   8 -10   1        1.01        1.83      4.09 o 
   9 -10   1        1.36        1.79      2.08 o 
  10 -10   1        3.17        4.19      7.91 o 
  -5  -9   1        2.62        1.24      2.65 o 
  -4  -9   1       78.07       98.21     12.37 o 
  -3  -9   1        1.95        4.14      3.08 o 
  -2  -9   1        7.82        6.20      6.34 o 
  -1  -9   1      201.06      195.21     10.91 o 
   0  -9   1        3.99        5.97      4.16 o 
   1  -9   1      169.41      202.48     50.84 o 
   2  -9   1       23.92       32.16      8.14 o 
   3  -9   1        1.17        2.67      3.01 o 
   4  -9   1      147.78      201.50     47.64 o 
   5  -9   1       95.44       82.19      9.08 o 
   6  -9   1       51.65       50.49     11.11 o 
   7  -9   1        0.02        0.13      2.36 o 
   8  -9   1        4.13        3.90      4.16 o 
   9  -9   1       15.27       19.53      6.92 o 
  10  -9   1        4.54        1.66      6.25 o 
  -6  -8   1       25.82       32.13      6.98 o 
  -5  -8   1        0.40        1.47      2.54 o 
  -4  -8   1        9.60        6.50      5.67 o 
  -3  -8   1        1.68        2.53      2.76 o 
  -2  -8   1      475.04      483.43     28.01 o 
  -1  -8   1       60.16       50.30      6.26 o 
   0  -8   1       94.12       90.79      5.87 o 
   1  -8   1      165.42      170.80      8.58 o 
   2  -8   1       68.19       72.55      5.65 o 
   3  -8   1       21.93       22.40      5.29 o 
   4  -8   1       59.38       63.17      6.53 o 
   5  -8   1       13.92       13.80      7.43 o 
   6  -8   1      178.13      184.35     12.24 o 
   7  -8   1        0.00        0.84      2.43 o 
   8  -8   1       14.68       12.55      7.38 o 
   9  -8   1      115.92      109.39     12.47 o 
  10  -8   1       18.23       10.02      6.80 o 
  11  -8   1        0.94        2.10      5.32 o 
  -7  -7   1        1.74        0.77      2.45 o 
  -6  -7   1       11.18        9.37     11.20 o 
  -5  -7   1       54.17       58.57      6.88 o 
  -4  -7   1      149.52      148.32      9.63 o 
  -3  -7   1      327.37      338.15     15.04 o 
  -2  -7   1      312.84      331.82     17.69 o 
  -1  -7   1       29.27       28.30      4.54 o 
   0  -7   1      214.07      211.92      9.41 o 
   1  -7   1      139.40      136.56      7.78 o 
   2  -7   1      120.64      142.68      7.44 o 
   3  -7   1      154.76      149.69      7.69 o 
   4  -7   1      242.72      221.25     10.88 o 
   5  -7   1       26.41       26.94     12.10 o 
   6  -7   1      263.29      294.83     17.47 o 
   7  -7   1      285.59      311.20     16.40 o 
   8  -7   1      126.03      124.86      9.72 o 
   9  -7   1       57.93       60.32      9.39 o 
  10  -7   1        9.95        8.12     11.30 o 
  11  -7   1        2.05        2.38      4.01 o 
  -8  -6   1       19.39       12.37     16.10 o 
  -7  -6   1        5.16        6.58      5.10 o 
  -6  -6   1       57.10       59.39      6.86 o 
  -5  -6   1       17.47       24.71      7.20 o 
  -4  -6   1        1.81        3.90      2.61 o 
  -3  -6   1      664.20      673.46     19.62 o 
  -2  -6   1       17.85       17.17      7.74 o 
  -1  -6   1        0.03        1.39      1.77 o 
   0  -6   1       47.08       38.39      4.23 o 
   1  -6   1       47.30       42.58      3.56 o 
   2  -6   1        4.71        3.82      1.93 o 
   3  -6   1       33.01       29.50      2.90 o 
   4  -6   1        1.28        0.92      1.82 o 
   5  -6   1      110.54       95.20     12.34 o 
   6  -6   1        1.65        1.44      2.94 o 
   7  -6   1       24.17       19.91     13.92 o 
   8  -6   1      151.85      148.96     14.56 o 
   9  -6   1        5.60        3.87      3.59 o 
  10  -6   1        1.55        1.58      5.16 o 
  11  -6   1        2.90        3.49      5.68 o 
  -8  -5   1        2.97        4.18      3.39 o 
  -7  -5   1       13.28       12.45      7.60 o 
  -6  -5   1        0.15        0.23      2.45 o 
  -5  -5   1        8.01       10.55      4.22 o 
  -4  -5   1        9.81        6.54      3.76 o 
  -3  -5   1       76.96       72.46      5.07 o 
  -2  -5   1       39.71       57.10      5.00 o 
  -1  -5   1       18.50      434.54    164.18 o 
   0  -5   1      110.43      132.53      4.01 o 
   1  -5   1      283.34      282.43      6.22 o 
   2  -5   1      288.50      286.47      7.92 o 
   3  -5   1       14.34       16.36      2.41 o 
   4  -5   1      872.43      888.22     19.18 o 
   5  -5   1        0.52        2.56      1.86 o 
   6  -5   1        4.11        5.18      3.19 o 
   7  -5   1       26.66       27.59      7.50 o 
   8  -5   1       16.19       13.00      7.14 o 
   9  -5   1        2.60        1.60      2.36 o 
  10  -5   1        0.54        0.89      3.66 o 
  11  -5   1        6.87        9.39     13.67 o 
  -9  -4   1        7.32        2.24      4.49 o 
  -8  -4   1       21.54       13.33     12.23 o 
  -7  -4   1       90.99       92.43     10.70 o 
  -6  -4   1      168.26      147.38      9.32 o 
  -5  -4   1      102.86      101.00      6.76 o 
  -4  -4   1       44.27       45.05      4.63 o 
  -3  -4   1       20.16       16.59      3.39 o 
  -2  -4   1       88.94      105.21      4.03 o 
  -1  -4   1       70.10       82.82      2.72 o 
   0  -4   1      180.27      135.35      3.00 o 
   1  -4   1        1.21        4.66      1.53 o 
   2  -4   1      377.68      365.49      5.82 o 
   3  -4   1       58.09       53.89      2.56 o 
   4  -4   1       61.96       50.09      3.88 o 
   5  -4   1      250.16      229.55      7.31 o 
   6  -4   1       42.14       41.76      6.65 o 
   7  -4   1        5.84        4.57      6.22 o 
   8  -4   1      153.41      134.33     10.43 o 
   9  -4   1       70.40       74.51      9.95 o 
  10  -4   1       28.62       33.81     14.84 o 
  11  -4   1        1.57        2.38      4.58 o 
  -9  -3   1        2.42        2.68      3.58 o 
  -8  -3   1       13.64       15.68      6.18 o 
  -7  -3   1        1.48        1.49      2.24 o 
  -6  -3   1        0.10        1.17      2.99 o 
  -5  -3   1      108.28      103.92      6.70 o 
  -4  -3   1      147.90      139.89      5.74 o 
  -3  -3   1      443.43      471.55     10.52 o 
  -2  -3   1        1.95        2.33      1.05 o 
  -1  -3   1      187.92      158.26      2.89 o 
   0  -3   1       94.00       68.18      2.71 o 
   1  -3   1       48.97       49.48      2.31 o 
   2  -3   1        2.09        4.39      1.72 o 
   3  -3   1     1266.21     1249.12     14.53 o 
   4  -3   1      298.21      325.18      6.85 o 
   5  -3   1        9.81        8.06      3.74 o 
   6  -3   1      391.61      381.67     13.97 o 
   7  -3   1        5.57        6.07      4.12 o 
   8  -3   1        0.13        0.02      3.00 o 
   9  -3   1        0.62        0.17      3.68 o 
  10  -3   1        7.95        2.47      3.65 o 
  11  -3   1        5.02        5.95      9.77 o 
 -10  -2   1       31.31       32.74     11.81 o 
  -9  -2   1       14.62       22.00      6.77 o 
  -8  -2   1       18.94       15.64     12.72 o 
  -7  -2   1       88.95       82.90      6.38 o 
  -6  -2   1      454.12      430.30     62.26 o 
  -5  -2   1      265.73      282.35     10.41 o 
  -4  -2   1      141.49      151.64      8.28 o 
  -3  -2   1      521.07      612.51     15.54 o 
  -2  -2   1      147.22      149.79      3.64 o 
  -1  -2   1       48.00       42.94      2.32 o 
   0  -2   1      204.20      175.71      2.60 o 
   1  -2   1      221.02      188.61      2.25 o 
   2  -2   1       56.28       49.07      2.46 o 
   3  -2   1      147.72      138.15      4.57 o 
   4  -2   1      467.98      531.51     16.00 o 
   5  -2   1      160.46      163.67      7.74 o 
   6  -2   1      261.18      272.41     11.63 o 
   7  -2   1      530.01      517.95     19.77 o 
   8  -2   1       83.50       75.09      6.21 o 
   9  -2   1       17.08       14.31     12.19 o 
  10  -2   1       14.51       17.65     19.16 o 
  11  -2   1       32.89       35.56      8.77 o 
 -10  -1   1        7.04        4.40      5.35 o 
  -9  -1   1       11.95       10.85      7.48 o 
  -8  -1   1       16.87       17.79     11.28 o 
  -7  -1   1        3.06        4.85      3.78 o 
  -6  -1   1        2.63        3.86      2.34 o 
  -5  -1   1      100.59      107.71      9.04 o 
  -4  -1   1      976.94      841.19     77.63 o 
  -3  -1   1      254.34      231.24      4.77 o 
  -2  -1   1      513.96      486.52      7.69 o 
  -1  -1   1     1157.50     1053.99     29.35 o 
   0  -1   1        4.71        2.02      0.51 o 
   1  -1   1       22.50       22.76      3.04 o 
   2  -1   1      205.09      171.49      3.48 o 
   3  -1   1       17.61       10.96      1.65 o 
   4  -1   1       72.16       61.05      3.01 o 
   5  -1   1      123.00      122.95      8.39 o 
   6  -1   1        0.04       -0.03      2.44 o 
   7  -1   1        6.43       12.66      9.90 o 
   8  -1   1        5.21        3.74      3.68 o 
   9  -1   1       48.60       39.46      8.92 o 
  10  -1   1       30.27       40.40     10.73 o 
  11  -1   1       36.96       31.53     14.48 o 
 -11   0   1       18.46       20.40     10.58 o 
 -10   0   1        0.75        1.90      2.92 o 
  -9   0   1        1.73        2.13      2.00 o 
  -8   0   1       29.95       27.52      6.12 o 
  -7   0   1        3.43        2.50      4.61 o 
  -6   0   1       32.67       33.51      4.89 o 
  -5   0   1       97.03       88.41      9.14 o 
  -4   0   1      840.24      810.44     15.57 o 
  -3   0   1      442.69      386.41      8.45 o 
  -2   0   1        0.01        1.22      0.90 o 
  -1   0   1        3.00        5.30      1.54 o 
   0   0   1       49.49       31.42      7.04 o 
   1   0   1       15.39       23.45      2.20 o 
   2   0   1       20.96       12.91      2.22 o 
   3   0   1      272.93      222.51     12.34 o 
   4   0   1      355.83      425.15     47.10 o 
   5   0   1       15.70       18.06     11.48 o 
   6   0   1       72.46       67.79      6.53 o 
   7   0   1       67.21       77.76     10.36 o 
   8   0   1       43.78       45.03     10.17 o 
   9   0   1        0.68        0.60      2.80 o 
  10   0   1       26.50       34.32      7.05 o 
 -11   1   1        7.04        7.20      8.51 o 
 -10   1   1        1.87        0.86      2.27 o 
  -9   1   1       57.81       57.35     10.74 o 
  -8   1   1      127.63      123.97      8.99 o 
  -7   1   1       13.13       10.52      6.28 o 
  -6   1   1       88.51       74.29      7.54 o 
  -5   1   1      182.78      164.35      7.45 o 
  -4   1   1      116.60       90.46      3.55 o 
  -3   1   1        7.09       10.33      1.85 o 
  -2   1   1      936.21      858.51      9.53 o 
  -1   1   1      211.57      196.20      2.98 o 
   0   1   1       62.25       49.81      3.86 o 
   1   1   1     1613.89     1321.07     27.32 o 
   2   1   1      325.78      376.21      5.12 o 
   3   1   1        0.00        2.40      1.32 o 
   4   1   1      789.23      768.52     23.35 o 
   5   1   1        8.69       12.04      8.56 o 
   6   1   1      119.68      107.55      8.50 o 
   7   1   1      254.71      237.61     13.93 o 
   8   1   1       39.57       34.86      6.28 o 
   9   1   1        2.06        1.97      2.43 o 
  10   1   1        3.85        6.66      5.43 o 
 -11   2   1       30.29       30.86      6.84 o 
 -10   2   1        0.39        0.74      2.73 o 
  -9   2   1        8.11        7.64      6.63 o 
  -8   2   1       98.80      105.52     10.00 o 
  -7   2   1      552.60      536.51     23.92 o 
  -6   2   1      206.01      177.45     12.95 o 
  -5   2   1      587.70      558.13     15.91 o 
  -4   2   1       18.43       11.09      2.66 o 
  -3   2   1       34.52       26.33      2.13 o 
  -2   2   1       38.30       33.87      2.59 o 
  -1   2   1      534.31      513.12      3.50 o 
   0   2   1      348.52      309.00      3.23 o 
   1   2   1      168.07      128.71      6.85 o 
   2   2   1      533.42      459.79      8.11 o 
   3   2   1      133.81      118.28      9.92 o 
   4   2   1      141.25      169.10      9.55 o 
   5   2   1       28.38       20.98      5.83 o 
   6   2   1        0.03        0.85      2.28 o 
   7   2   1       61.20       56.23      7.44 o 
   8   2   1        0.16        1.12      3.08 o 
   9   2   1       12.77       11.86      6.26 o 
  10   2   1        0.45        2.09      2.85 o 
 -11   3   1        4.05        3.63      5.22 o 
 -10   3   1       21.56       13.92     15.85 o 
  -9   3   1       13.08       15.28      8.96 o 
  -8   3   1       12.20       15.62      7.49 o 
  -7   3   1       61.29       62.59     11.14 o 
  -6   3   1       29.55       30.32      6.80 o 
  -5   3   1     1187.74     1236.29     58.19 o 
  -4   3   1      923.23      966.26     20.43 o 
  -3   3   1      227.18      247.17      6.22 o 
  -2   3   1       10.19       12.86      1.64 o 
  -1   3   1     1374.44     1297.50      6.26 o 
   0   3   1       12.47       13.08      1.44 o 
   1   3   1      199.92      223.79      5.32 o 
   2   3   1     1004.02     1026.84     21.20 o 
   3   3   1     1399.74     1370.30     16.89 o 
   4   3   1       26.37       29.45      5.02 o 
   5   3   1       61.08       64.23      7.28 o 
   6   3   1       13.61       17.35      8.30 o 
   7   3   1       14.52       19.51     11.71 o 
   8   3   1       17.45       14.95      5.67 o 
   9   3   1        4.82        3.68      4.81 o 
 -11   4   1        1.34        1.05      3.89 o 
 -10   4   1        0.71        0.72      2.36 o 
  -9   4   1        4.78        3.00      2.95 o 
  -8   4   1      248.77      238.31     13.43 o 
  -7   4   1       63.54       62.24      8.78 o 
  -6   4   1      168.88      161.71     13.60 o 
  -5   4   1       64.61       73.33      7.83 o 
  -4   4   1       68.45       69.01      5.44 o 
  -3   4   1      206.13      197.92      5.14 o 
  -2   4   1      222.36      228.00      4.08 o 
  -1   4   1      434.10      441.41     13.54 o 
   0   4   1      142.75      136.44      4.31 o 
   1   4   1       23.40       17.25      3.22 o 
   2   4   1       34.62       32.01      4.59 o 
   3   4   1       23.25       15.94      4.77 o 
   4   4   1      138.44      143.08      8.34 o 
   5   4   1      635.35      621.75     23.32 o 
   6   4   1        0.41        0.53      3.06 o 
   7   4   1       13.81       12.17      6.40 o 
   8   4   1       11.12       14.47     15.38 o 
   9   4   1        4.94        4.06      4.82 o 
 -11   5   1        1.71        2.55      3.58 o 
 -10   5   1        7.87        7.09      4.85 o 
  -9   5   1        0.21        1.52      3.05 o 
  -8   5   1       19.00       18.01     13.64 o 
  -7   5   1        3.86        5.65      3.79 o 
  -6   5   1       46.56       54.83      6.73 o 
  -5   5   1      125.00      134.47      8.17 o 
  -4   5   1      318.18      298.95     12.18 o 
  -3   5   1        7.78       10.82      3.69 o 
  -2   5   1       86.56      117.56      4.11 o 
  -1   5   1      332.20      342.75      9.79 o 
   0   5   1       10.57       11.77      3.61 o 
   1   5   1       19.44       16.07      3.49 o 
   2   5   1       21.61       74.39     35.73 o 
   3   5   1       48.72       43.51      6.31 o 
   4   5   1      199.03      195.68     10.50 o 
   5   5   1      250.24      255.05     16.55 o 
   6   5   1        0.93        0.69      2.62 o 
   7   5   1       10.26        9.73     10.90 o 
   8   5   1        6.66        9.29      4.96 o 
 -11   6   1        2.03        1.87      7.55 o 
 -10   6   1        4.00        2.66      3.80 o 
  -9   6   1       32.78       32.85     13.36 o 
  -8   6   1       83.26       83.16      9.89 o 
  -6   6   1       34.11       29.17      5.79 o 
  -5   6   1        0.27        1.71      2.66 o 
  -4   6   1       11.05       22.33      7.28 o 
  -3   6   1      402.82      395.51      7.74 o 
  -2   6   1       93.15      160.06     28.13 o 
  -1   6   1        2.23       30.92     27.97 o 
   0   6   1      355.07      358.70      9.83 o 
   1   6   1      344.33      354.06     13.20 o 
   2   6   1        0.07        3.84      5.55 o 
   3   6   1      453.43      461.80     18.98 o 
   4   6   1        6.53       26.46     19.46 o 
   5   6   1        4.50        5.97      4.85 o 
   6   6   1       20.10       14.51     12.36 o 
   7   6   1       30.67       32.86      7.40 o 
 -11   7   1        0.02        1.48      3.15 o 
 -10   7   1        6.47        4.93      7.48 o 
  -9   7   1       51.02       43.58      7.97 o 
  -8   7   1        8.71        5.47      4.61 o 
  -7   7   1        0.01        1.39      2.30 o 
  -6   7   1        0.47        0.72      3.42 o 
  -5   7   1        1.09        0.84      2.83 o 
  -4   7   1        1.98        0.65      1.34 o 
  -3   7   1      145.15      123.71      5.95 o 
  -2   7   1        3.75        5.05      2.53 o 
  -1   7   1        1.42        1.25      1.40 o 
   0   7   1      199.47      166.95      9.28 o 
   1   7   1       47.17       46.89      6.52 o 
   2   7   1      404.50      401.10     15.73 o 
   3   7   1       14.39       11.13      8.39 o 
   4   7   1       17.56       22.75      5.75 o 
   5   7   1       39.87       46.05      8.33 o 
   6   7   1       18.10       13.48     14.76 o 
 -11   8   1        6.95        3.46      6.43 o 
 -10   8   1       40.06       35.75      7.53 o 
  -9   8   1      120.36      127.40     12.36 o 
  -8   8   1      194.89      212.05     27.10 o 
  -7   8   1      192.72      195.34     13.63 o 
  -6   8   1      250.98      247.47     21.31 o 
  -5   8   1       11.99       12.56      9.52 o 
  -4   8   1       66.72       74.12      9.15 o 
  -3   8   1       58.98       60.23      5.08 o 
  -2   8   1       71.06       75.12      8.32 o 
  -1   8   1       58.64       64.53      6.96 o 
   0   8   1       10.08       10.08      3.57 o 
   1   8   1      287.38      270.73     16.64 o 
   2   8   1      237.49      222.03     12.77 o 
   3   8   1      221.77      236.00     23.36 o 
   4   8   1      101.30      114.97      9.22 o 
   5   8   1       33.92       30.96      9.87 o 
   6   8   1        7.12        4.29      6.37 o 
 -10   9   1       31.05       24.14      8.62 o 
  -9   9   1        3.65        7.59      5.16 o 
  -8   9   1       70.83       68.64     12.06 o 
  -7   9   1        3.99        3.73      4.43 o 
  -6   9   1       45.33       42.62      6.30 o 
  -5   9   1      214.42      204.27     15.97 o 
  -4   9   1       66.02       63.52     10.57 o 
  -3   9   1        0.27        0.66      1.53 o 
  -2   9   1       43.18       44.22      6.03 o 
  -1   9   1       22.20       24.92      4.17 o 
   0   9   1       73.39       73.18      8.07 o 
   1   9   1       71.82       66.34      5.62 o 
   2   9   1        2.36        2.08      2.82 o 
   3   9   1        2.63        1.37      2.44 o 
   4   9   1        3.37        3.04      3.21 o 
   5   9   1        7.72        6.45      5.58 o 
 -10  10   1       37.70       30.96     11.46 o 
  -9  10   1       24.90       17.32     22.89 o 
  -8  10   1        0.00        0.62      3.71 o 
  -7  10   1       71.70       65.97     11.21 o 
  -6  10   1       11.36       14.08      8.58 o 
  -5  10   1      135.96      129.37     18.88 o 
  -4  10   1        8.18       11.82      5.34 o 
  -3  10   1        5.71        4.68      3.65 o 
  -2  10   1       18.53       17.67      4.58 o 
  -1  10   1        4.26        4.04      4.44 o 
   0  10   1        5.55        6.56      4.92 o 
   1  10   1        0.07        0.44      3.80 o 
   2  10   1       18.78       22.81      7.06 o 
   3  10   1      115.31      138.09      9.65 o 
  -9  11   1        0.37        0.01      2.90 o 
  -8  11   1        9.12        6.36     10.51 o 
  -7  11   1        1.21        1.83      3.33 o 
  -6  11   1      178.47      209.55     13.53 o 
  -5  11   1        2.22       22.95      8.66 o 
  -4  11   1       14.30       13.38     11.36 o 
  -3  11   1        0.02        3.87      4.94 o 
  -2  11   1       35.15       28.32      8.75 o 
  -1  11   1       50.71      183.54     13.51 o 
   0  11   1       37.12       30.22     12.08 o 
   1  11   1        6.29        6.50      6.11 o 
   2  11   1        9.68        5.90      7.38 o 
  -7  12   1       57.87       47.32      9.00 o 
  -6  12   1      124.54       96.33     16.55 o 
  -5  12   1       11.38        8.78      7.39 o 
  -4  12   1       61.68       49.86      8.27 o 
  -3  12   1       78.40       68.73      9.58 o 
  -2  12   1      116.50       98.87     12.97 o 
  -1  12   1       10.50        6.38      5.47 o 
   0  12   1       28.83       25.09     11.96 o 
   1 -13   2        6.43        3.71      5.77 o 
   2 -13   2        6.98        3.08      6.98 o 
   3 -13   2       12.43        9.22      4.90 o 
   4 -13   2        3.32        0.82      3.13 o 
   5 -13   2        7.23        7.38      9.31 o 
   6 -13   2        0.02       -0.59      6.43 o 
   7 -13   2        0.41        1.68      4.84 o 
  -2 -12   2        3.34        2.27      3.38 o 
  -1 -12   2       70.68       81.49      7.54 o 
   0 -12   2       31.64       32.71      5.82 o 
   1 -12   2        1.48       14.26      6.46 o 
   2 -12   2        7.94        6.97      3.54 o 
   3 -12   2        7.88        9.50      4.58 o 
   4 -12   2        3.34        4.56      5.14 o 
   5 -12   2        7.29        6.30      8.28 o 
   6 -12   2       30.44       22.69     14.71 o 
   7 -12   2        0.03        1.30      5.17 o 
   8 -12   2       15.33       68.23     16.69 o 
  -3 -11   2       10.34        8.87      8.37 o 
  -2 -11   2       80.14       83.34      9.97 o 
  -1 -11   2       41.57       40.37      6.01 o 
   0 -11   2       65.14       70.26      7.11 o 
   1 -11   2       40.41       36.70      8.31 o 
   2 -11   2        0.62        2.33      3.14 o 
   3 -11   2        0.42        0.25      2.32 o 
   4 -11   2       15.85       10.57      8.32 o 
   5 -11   2       28.39       33.38     10.48 o 
   6 -11   2       20.22       15.43     14.46 o 
   7 -11   2        0.17        0.74      2.52 o 
   8 -11   2       13.86       12.37     10.40 o 
   9 -11   2       48.22       42.78     24.69 o 
  -4 -10   2        1.53        3.53      3.73 o 
  -3 -10   2       37.12       38.41      6.28 o 
  -2 -10   2       50.96       56.73      6.21 o 
  -1 -10   2       66.45       70.61      9.60 o 
   0 -10   2        2.52        1.52      3.02 o 
   1 -10   2       50.06       48.88      6.05 o 
   2 -10   2        7.40        9.60      3.40 o 
   3 -10   2        0.08        1.44      2.54 o 
   4 -10   2      143.26      151.36      9.62 o 
   5 -10   2       59.73       58.06      8.50 o 
   6 -10   2        7.17        6.31      5.07 o 
   7 -10   2       86.68       77.01      8.72 o 
   8 -10   2       45.13       34.46      6.66 o 
   9 -10   2       47.11       32.45     11.09 o 
  10 -10   2        7.25        6.24     11.15 o 
  -5  -9   2        4.32        4.07      4.48 o 
  -4  -9   2        0.39        0.64      2.61 o 
  -3  -9   2       88.61       93.95      8.69 o 
  -2  -9   2      316.02      357.54     19.62 o 
  -1  -9   2        1.51        2.98      3.11 o 
   0  -9   2       65.64       71.49      6.55 o 
   1  -9   2       39.39       40.24      5.50 o 
   2  -9   2      202.72      214.94     12.49 o 
   3  -9   2      238.91      251.27     11.78 o 
   4  -9   2       34.88       35.82      6.66 o 
   5  -9   2       80.14       83.22     10.36 o 
   6  -9   2        1.23        0.85      2.46 o 
   7  -9   2      309.47      343.38     18.87 o 
   8  -9   2       71.95       73.84     10.05 o 
   9  -9   2        0.33        1.30      2.05 o 
  10  -9   2        5.33        3.33      9.77 o 
  -6  -8   2        2.03        2.72      2.95 o 
  -5  -8   2        8.50       10.08      8.94 o 
  -4  -8   2       54.94       60.81      8.06 o 
  -3  -8   2        3.24        4.42      4.06 o 
  -2  -8   2       14.51       23.36      7.46 o 
  -1  -8   2       38.03       34.61      5.27 o 
   0  -8   2       47.12       48.52      5.15 o 
   1  -8   2        3.62        1.39      2.83 o 
   2  -8   2        4.27        8.85      4.33 o 
   3  -8   2       67.53       69.41      5.95 o 
   4  -8   2      356.80      362.48     15.59 o 
   5  -8   2       53.61       43.67      8.34 o 
   6  -8   2      127.30      101.51     10.25 o 
   7  -8   2        1.21        3.28      3.63 o 
   8  -8   2       38.43       53.70      8.67 o 
   9  -8   2       61.84       54.74      8.51 o 
  10  -8   2       60.75       61.95     14.58 o 
  11  -8   2       86.85       75.05     29.96 o 
  -7  -7   2        3.21        0.78      2.69 o 
  -6  -7   2       10.43        7.19      8.88 o 
  -5  -7   2        1.45        3.14      2.96 o 
  -4  -7   2       22.01       37.90      9.82 o 
  -3  -7   2      175.97      194.28      9.89 o 
  -2  -7   2       22.65       26.31      7.79 o 
  -1  -7   2      324.69      358.19     16.14 o 
   0  -7   2       79.26       87.80      5.63 o 
   1  -7   2       68.37       79.47      9.15 o 
   2  -7   2        1.38        3.07      2.12 o 
   3  -7   2        0.81        5.85      3.84 o 
   4  -7   2        9.78       45.65     23.26 o 
   5  -7   2        3.33      152.94    130.47 o 
   6  -7   2       28.74       41.64     10.10 o 
   7  -7   2       30.99      174.02     10.80 o 
   8  -7   2       62.13       69.03      9.96 o 
   9  -7   2        0.00        1.90      3.13 o 
  10  -7   2        5.79        2.97      4.37 o 
  11  -7   2       31.69       33.07     21.40 o 
  -8  -6   2        1.87        3.73      3.32 o 
  -7  -6   2        4.19        6.57      3.83 o 
  -6  -6   2        0.88        1.95      3.09 o 
  -5  -6   2        0.00        1.40      2.78 o 
  -4  -6   2      137.01      130.59      7.54 o 
  -3  -6   2        7.86       11.66      6.18 o 
  -2  -6   2      176.80      183.03      8.62 o 
  -1  -6   2        4.35        6.85      4.47 o 
   0  -6   2      119.90      130.28      6.48 o 
   1  -6   2        3.23        1.30      1.36 o 
   2  -6   2       29.11       33.48      3.26 o 
   3  -6   2      627.00      702.00     11.93 o 
   4  -6   2      488.35      492.69     20.61 o 
   5  -6   2        1.16        1.59      1.99 o 
   6  -6   2        0.29        1.22      2.51 o 
   7  -6   2        7.71        6.45      4.87 o 
   8  -6   2      238.04      225.95     17.93 o 
   9  -6   2       32.12       28.37     17.03 o 
  10  -6   2        9.92        6.31      4.40 o 
  11  -6   2       83.41       89.49     10.46 o 
  -8  -5   2        4.67        5.28      3.99 o 
  -7  -5   2       18.81       16.62      6.32 o 
  -6  -5   2      134.71      144.63      8.94 o 
  -5  -5   2      154.53      162.41      8.72 o 
  -4  -5   2        4.69        5.62      3.30 o 
  -3  -5   2      126.04      116.43      6.35 o 
  -2  -5   2       56.35       47.01      4.65 o 
  -1  -5   2      315.21      297.82      7.51 o 
   0  -5   2      390.49      399.74      7.46 o 
   1  -5   2      870.63      920.14      9.70 o 
   2  -5   2       30.82       27.73      2.41 o 
   3  -5   2      214.88      220.00      5.50 o 
   4  -5   2      298.02      294.96      8.21 o 
   5  -5   2        7.62        5.36      2.57 o 
   6  -5   2      201.37      222.23     13.15 o 
   7  -5   2       48.24       52.13      7.24 o 
   8  -5   2      134.87      147.41     11.94 o 
   9  -5   2      241.40      251.56     17.00 o 
  10  -5   2        0.25        0.38      2.07 o 
  11  -5   2       39.03       40.71      8.34 o 
  -9  -4   2        3.14        2.85      3.38 o 
  -8  -4   2       19.98       15.59     16.28 o 
  -7  -4   2        9.18        8.49      6.71 o 
  -6  -4   2      179.13      166.23     11.18 o 
  -5  -4   2       21.09       23.14     11.78 o 
  -4  -4   2      195.96      197.64      9.34 o 
  -3  -4   2      214.12      234.19      6.95 o 
  -2  -4   2      180.26      214.42      7.54 o 
  -1  -4   2      347.64      404.77     13.20 o 
   0  -4   2      137.07      150.83      3.81 o 
   1  -4   2     2816.04     2874.41     28.82 o 
   2  -4   2      160.30      168.87      3.20 o 
   3  -4   2      409.05      461.15      9.64 o 
   4  -4   2      146.06      179.81      5.72 o 
   5  -4   2      173.89      188.33      5.77 o 
   6  -4   2      241.45      233.88     15.12 o 
   7  -4   2       17.07       19.79     13.78 o 
   8  -4   2      221.15      214.51     16.68 o 
   9  -4   2       10.00        8.30      4.02 o 
  10  -4   2       19.39       14.26     16.48 o 
  11  -4   2        3.67        5.52      5.65 o 
 -10  -3   2       12.60        9.39     12.90 o 
  -9  -3   2       37.20       43.87      7.32 o 
  -8  -3   2       67.81       62.41      8.51 o 
  -7  -3   2      183.07      180.52     10.88 o 
  -6  -3   2       66.11       53.82      7.74 o 
  -5  -3   2       96.51       80.57      6.46 o 
  -4  -3   2      319.15      365.85     13.80 o 
  -3  -3   2     1049.97     1275.66     24.32 o 
  -2  -3   2      173.73      148.89      3.16 o 
  -1  -3   2        8.89        5.51      1.53 o 
   0  -3   2      550.90      597.30      7.08 o 
   1  -3   2     6503.55     6347.84    137.41 o 
   2  -3   2     6243.61     5919.87    134.16 o 
   3  -3   2     1786.36     1518.20     91.97 o 
   4  -3   2       44.58       33.76      3.64 o 
   5  -3   2       77.42       90.97      5.83 o 
   6  -3   2      223.68      236.15     10.31 o 
   7  -3   2      848.52      840.31     30.73 o 
   8  -3   2        1.45        1.13      2.66 o 
   9  -3   2       16.61       19.16      6.29 o 
  10  -3   2        0.32        0.77      3.54 o 
  11  -3   2        8.45        4.24     10.93 o 
 -10  -2   2        0.06        0.57      4.43 o 
  -9  -2   2        6.72        7.00      6.51 o 
  -8  -2   2        0.05        1.19      1.56 o 
  -7  -2   2       12.40       16.28      6.12 o 
  -6  -2   2      220.77      222.56     11.91 o 
  -5  -2   2       16.80       25.17      7.65 o 
  -4  -2   2      991.10     1063.39     77.08 o 
  -3  -2   2      151.84      169.32      4.17 o 
  -2  -2   2      789.28      792.25      6.12 o 
  -1  -2   2      278.49      263.73      5.07 o 
   0  -2   2     1171.91     1239.13     39.84 o 
   2  -2   2     1774.23     1775.81      8.72 o 
   3  -2   2       86.60       56.15      4.46 o 
   4  -2   2       70.34       81.43     27.31 o 
   5  -2   2      366.21      657.31    183.68 o 
   6  -2   2        5.72       11.03      8.36 o 
   7  -2   2      555.16      543.67     33.93 o 
   8  -2   2       11.18       13.70      9.39 o 
   9  -2   2        0.62        1.03      2.86 o 
  10  -2   2        6.20        5.39      4.72 o 
  11  -2   2        2.04        1.74      3.21 o 
 -10  -1   2       10.11        8.41      8.51 o 
  -9  -1   2       19.25       21.02      7.18 o 
  -8  -1   2       47.83       45.20      6.45 o 
  -7  -1   2       27.58       30.62      4.45 o 
  -6  -1   2       30.95       39.86     10.45 o 
  -5  -1   2       41.91       44.96      4.57 o 
  -4  -1   2      633.03      742.78     14.60 o 
  -3  -1   2        4.31        8.36      1.30 o 
  -2  -1   2      196.59      189.83      3.68 o 
  -1  -1   2       17.57       21.23      1.48 o 
   0  -1   2      113.35      108.45      2.08 o 
   1  -1   2        0.65        2.29      1.04 o 
   2  -1   2      552.84      519.66      5.16 o 
   3  -1   2        1.26        0.12      1.57 o 
   4  -1   2      310.31      359.70     10.04 o 
   5  -1   2       49.80       66.09      7.64 o 
   6  -1   2      343.79      338.81     18.50 o 
   7  -1   2      208.56      195.62     11.84 o 
   8  -1   2      230.42      227.13     14.47 o 
   9  -1   2        1.84        2.76      4.54 o 
  10  -1   2        2.38        3.43      4.36 o 
  11  -1   2       12.13        9.14     15.42 o 
 -11   0   2       13.44       20.42     11.31 o 
 -10   0   2       27.96       26.34     13.05 o 
  -9   0   2        6.28        6.20      4.62 o 
  -8   0   2       42.72       41.55      6.18 o 
  -7   0   2      377.88      374.18     15.07 o 
  -6   0   2       31.66       29.10      6.46 o 
  -5   0   2       19.74       18.61      3.37 o 
  -4   0   2       21.99       24.01      3.95 o 
  -3   0   2        4.10        8.53      2.36 o 
  -2   0   2        2.42        5.75      1.15 o 
  -1   0   2      873.98      810.24     10.73 o 
   0   0   2     3907.56     3688.90     21.40 o 
   1   0   2     1028.04     1025.27     12.58 o 
   2   0   2       66.33       56.17      3.11 o 
   3   0   2      315.47      318.63      8.16 o 
   4   0   2      259.74      299.11     11.21 o 
   5   0   2      362.84      356.77     17.09 o 
   6   0   2      120.98      103.20     10.20 o 
   7   0   2      394.57      440.19     21.57 o 
   8   0   2       13.79       13.91     11.83 o 
   9   0   2       20.90       16.04     18.45 o 
  10   0   2       26.47       29.84     14.67 o 
 -11   1   2       53.76       58.26      8.07 o 
 -10   1   2        6.30        6.96      3.28 o 
  -9   1   2        0.70        0.99      2.37 o 
  -8   1   2      351.03      368.66     25.98 o 
  -7   1   2      129.11      106.21      9.40 o 
  -6   1   2      132.36      138.62      8.71 o 
  -5   1   2      210.48      208.76      6.95 o 
  -4   1   2      673.87      707.01     31.21 o 
  -3   1   2      153.42      144.74      3.49 o 
  -2   1   2      263.86      318.08      5.39 o 
  -1   1   2     5663.56     5305.72     31.16 o 
   0   1   2     5757.02     5533.94    100.16 o 
   1   1   2      235.25      238.04     43.85 o 
   2   1   2      154.65      141.79      3.83 o 
   3   1   2      829.92      931.09     15.67 o 
   4   1   2      199.86      221.82     11.49 o 
   5   1   2      107.99      112.99      8.01 o 
   6   1   2      142.45      115.51     10.26 o 
   7   1   2      287.84      307.21     22.36 o 
   8   1   2        0.82        0.69      1.88 o 
   9   1   2        5.10        7.04      6.36 o 
  10   1   2       47.69       50.21      8.01 o 
 -11   2   2        0.86        0.82      1.94 o 
 -10   2   2       10.42        6.80      7.77 o 
  -9   2   2        0.01        1.43      2.36 o 
  -8   2   2        2.91        2.58      2.70 o 
  -7   2   2      315.43      323.13     13.96 o 
  -6   2   2       76.03       83.99     10.58 o 
  -5   2   2      265.92      292.74      8.93 o 
  -4   2   2      358.48      369.37      9.43 o 
  -3   2   2      620.67      633.70      8.94 o 
  -2   2   2      365.23      395.74      5.29 o 
   0   2   2      453.20      481.57      7.15 o 
   1   2   2      841.46      870.14      7.83 o 
   2   2   2      964.41     1090.68     21.65 o 
   3   2   2        6.03        4.36      3.66 o 
   4   2   2       10.38       11.56      8.95 o 
   5   2   2      145.78      146.61     10.13 o 
   6   2   2      102.25       88.83     11.41 o 
   7   2   2        3.77        1.10      2.46 o 
   8   2   2       16.96       16.57      7.46 o 
   9   2   2        0.08        0.77      4.44 o 
 -11   3   2        4.84        3.14      4.26 o 
 -10   3   2        7.64        5.65      7.82 o 
  -9   3   2       40.46       39.59      6.28 o 
  -8   3   2      750.94      801.19     24.49 o 
  -7   3   2       12.34       22.41     20.01 o 
  -6   3   2        0.59        1.83      2.67 o 
  -5   3   2       22.02       21.90      3.63 o 
  -4   3   2      151.40      177.83      8.27 o 
  -3   3   2      217.47      230.01      5.68 o 
  -2   3   2      513.39      495.22      8.01 o 
  -1   3   2      428.64      434.00      6.61 o 
   0   3   2      803.55      824.31     12.80 o 
   1   3   2       30.16       27.64      3.15 o 
   2   3   2      944.81      985.53     21.42 o 
   3   3   2       78.15       95.41      9.20 o 
   4   3   2       11.17       20.65     10.10 o 
   5   3   2      244.53      278.45     14.11 o 
   6   3   2      131.70      116.79     10.64 o 
   7   3   2       41.77       34.83      9.65 o 
   8   3   2       12.45       10.29      8.58 o 
   9   3   2        0.17        1.05      2.53 o 
 -11   4   2        6.63        3.54      5.54 o 
 -10   4   2       50.54       53.34     10.61 o 
  -9   4   2      101.75       97.01     10.05 o 
  -8   4   2      299.47      327.80     33.33 o 
  -7   4   2        1.12       12.94     10.24 o 
  -6   4   2      228.75      401.50     19.44 o 
  -5   4   2       34.18       37.30      8.34 o 
  -4   4   2      370.14      448.43     12.90 o 
  -3   4   2      322.88      364.02     31.62 o 
  -2   4   2      931.79     1083.56     20.80 o 
  -1   4   2       63.60       62.58      4.79 o 
   0   4   2      832.24      855.28     17.85 o 
   1   4   2        5.05        8.99      3.30 o 
   2   4   2      417.67      447.65     10.55 o 
   3   4   2      187.59      186.15      7.60 o 
   4   4   2      198.44      176.16      8.76 o 
   5   4   2      120.54       98.07      7.54 o 
   6   4   2        2.73        2.15      3.41 o 
   7   4   2       10.88       10.83      9.51 o 
   8   4   2        1.10        1.32      2.63 o 
 -11   5   2        0.73        1.04      2.67 o 
 -10   5   2       68.67       65.13      8.26 o 
  -9   5   2       40.72       40.98      9.55 o 
  -8   5   2       34.42       34.38      7.61 o 
  -7   5   2      129.55      138.97     12.41 o 
  -6   5   2      491.38      511.13     24.46 o 
  -5   5   2        6.20       10.34      4.92 o 
  -4   5   2        9.89       20.56      2.72 o 
  -3   5   2     2163.35     2272.85     50.58 o 
  -2   5   2      551.19      587.66     14.60 o 
  -1   5   2       31.36       22.48      2.43 o 
   0   5   2      245.84      269.29      7.53 o 
   1   5   2       34.64       45.23      4.63 o 
   2   5   2       90.37       88.63      5.47 o 
   3   5   2       10.81       14.15      8.36 o 
   4   5   2      111.26      119.16      8.60 o 
   5   5   2        0.48        0.51      3.13 o 
   6   5   2       28.94       24.98     10.66 o 
   7   5   2       23.78       21.91      8.19 o 
   8   5   2        0.51        2.02      2.19 o 
 -11   6   2        3.47        3.29      5.14 o 
 -10   6   2        7.95        8.34      6.43 o 
  -9   6   2      136.19      134.52     12.97 o 
  -8   6   2      151.12      135.00     16.07 o 
  -7   6   2      135.91      135.95     12.70 o 
  -6   6   2       15.90       25.45     15.81 o 
  -5   6   2        6.80        7.79      5.04 o 
  -4   6   2      138.03      125.03      5.59 o 
  -3   6   2       93.81       99.97      4.94 o 
  -2   6   2      369.57      413.84      9.48 o 
  -1   6   2      115.21      122.99      6.01 o 
   0   6   2      134.07      126.12      6.48 o 
   1   6   2        6.18       10.30      4.98 o 
   2   6   2       16.30       18.25      8.01 o 
   3   6   2      124.96      129.90      8.14 o 
   4   6   2      124.47      114.34     11.35 o 
   5   6   2      110.46      110.28     10.14 o 
   6   6   2        7.50        6.85      5.29 o 
   7   6   2        3.95        4.95      4.45 o 
 -11   7   2       15.29        9.80     12.92 o 
 -10   7   2       22.70       21.43      7.91 o 
  -9   7   2       53.40       50.97      8.19 o 
  -8   7   2       30.61       32.73     15.13 o 
  -7   7   2       11.42       13.53      9.31 o 
  -6   7   2       46.96       53.10      7.81 o 
  -5   7   2        0.93        0.65      1.07 o 
  -4   7   2      300.35      343.16     10.98 o 
  -3   7   2       10.06       14.13      2.45 o 
  -2   7   2       48.53       53.60      3.73 o 
  -1   7   2       62.65       66.93      3.68 o 
   0   7   2       90.33       84.81      5.44 o 
   1   7   2      473.62      480.78     18.86 o 
   2   7   2       36.36       41.07      5.34 o 
   3   7   2       45.04       48.53      6.40 o 
   4   7   2       18.76       19.28      7.53 o 
   5   7   2        0.49        1.41      2.60 o 
   6   7   2       40.58       39.17      9.14 o 
 -10   8   2       12.87        8.21     10.03 o 
  -9   8   2      103.88       93.38     10.81 o 
  -8   8   2       65.89       62.49      8.44 o 
  -7   8   2        5.10        3.09      2.88 o 
  -6   8   2       20.12       35.98     12.84 o 
  -5   8   2       44.72       37.45      5.78 o 
  -4   8   2      313.66      339.91     18.03 o 
  -3   8   2        0.99        0.75      0.80 o 
  -2   8   2       18.96       17.92      4.49 o 
  -1   8   2       24.50       78.41     46.73 o 
   0   8   2       19.86       36.17     10.86 o 
   1   8   2       33.76       34.46      4.89 o 
   2   8   2        0.36        3.11      3.28 o 
   3   8   2        0.74        1.60      3.60 o 
   4   8   2        7.92        7.73     12.49 o 
   5   8   2        0.14        1.69      3.28 o 
 -10   9   2       56.87       63.12     11.01 o 
  -9   9   2        1.82        1.74      3.07 o 
  -8   9   2        8.04        8.22     10.36 o 
  -7   9   2        4.48       32.82     23.54 o 
  -6   9   2       40.53       32.94     17.57 o 
  -5   9   2       81.75      103.72     10.52 o 
  -4   9   2        7.52       12.76     13.17 o 
  -3   9   2        9.17       13.57      4.79 o 
  -2   9   2       22.09       23.54      3.88 o 
  -1   9   2       20.91       55.54     17.30 o 
   0   9   2        7.17       19.19      8.91 o 
   1   9   2       66.24       63.24      7.56 o 
   2   9   2        0.82        2.70      3.70 o 
   3   9   2        1.95        1.27      2.95 o 
   4   9   2        4.49        5.26      4.78 o 
  -9  10   2       38.41       35.39      8.12 o 
  -8  10   2       35.78       30.48      8.98 o 
  -7  10   2        9.66        8.34     10.16 o 
  -6  10   2        0.86        1.52      3.88 o 
  -5  10   2      189.20      198.29     17.55 o 
  -4  10   2       28.29       24.85      7.97 o 
  -3  10   2        0.22        2.07      3.77 o 
  -2  10   2        3.39        2.38      4.03 o 
  -1  10   2       75.01       69.06      9.92 o 
   0  10   2        6.27        6.60      7.23 o 
   1  10   2       18.69       15.68     18.16 o 
   2  10   2        0.34        2.21      4.30 o 
   3  10   2       18.98       14.30     23.09 o 
  -8  11   2        4.17        3.94      3.11 o 
  -7  11   2      185.47      161.85     14.81 o 
  -6  11   2       67.79       67.01     11.97 o 
  -5  11   2        4.03        4.33      6.68 o 
  -4  11   2        7.90        5.43      6.10 o 
  -3  11   2        8.06        5.87      8.67 o 
  -2  11   2        3.69        3.34      4.56 o 
  -1  11   2       60.08       61.43     12.14 o 
   0  11   2      150.13      147.16     16.87 o 
   1  11   2        4.73        3.68      5.28 o 
  -7  12   2       16.02       11.74     12.60 o 
  -6  12   2        9.43        4.56      7.86 o 
  -5  12   2        9.41        5.68     14.16 o 
  -4  12   2        9.02        3.96      8.32 o 
  -3  12   2        0.97       -0.50      4.29 o 
  -2  12   2       23.12       17.31     19.61 o 
  -1  12   2        1.18        0.77      3.40 o 
   0 -13   3        1.26        1.19      2.60 o 
   1 -13   3       20.74       14.51      7.71 o 
   2 -13   3       13.06        7.75      5.87 o 
   3 -13   3        2.72        2.16      2.78 o 
   4 -13   3        1.14        1.59      2.07 o 
   5 -13   3       16.04       14.19      7.89 o 
   6 -13   3        0.55        2.36      6.40 o 
   7 -13   3       39.37       30.60     36.02 o 
  -2 -12   3        2.38        1.88      3.34 o 
  -1 -12   3       68.02       67.84      8.03 o 
   0 -12   3        7.04        4.70      5.77 o 
   1 -12   3       26.45       20.97      6.36 o 
   2 -12   3        8.71        8.28      5.66 o 
   3 -12   3       65.78       58.45      6.98 o 
   4 -12   3      129.02      115.64      8.92 o 
   5 -12   3        4.90        3.14      4.41 o 
   6 -12   3        7.95        6.83      8.47 o 
   7 -12   3        0.03       -0.22      6.66 o 
   8 -12   3        0.03        1.21      3.35 o 
  -3 -11   3        2.43        1.68      2.43 o 
  -2 -11   3       32.19       32.90      7.11 o 
  -1 -11   3      113.58      108.11      8.06 o 
   0 -11   3       50.28       41.75      8.00 o 
   1 -11   3        1.83        2.11      2.76 o 
   2 -11   3       39.66       43.99      6.88 o 
   3 -11   3        8.07        5.38      3.30 o 
   4 -11   3       48.98       48.21      6.95 o 
   5 -11   3        1.78        2.17      3.67 o 
   6 -11   3       45.84       37.80      5.50 o 
   7 -11   3       92.11       86.79     12.91 o 
   8 -11   3       34.89       32.49     38.88 o 
   9 -11   3        2.91        2.78      7.52 o 
  -5 -10   3        0.46        0.79      2.21 o 
  -4 -10   3       20.54       17.30      6.11 o 
  -3 -10   3       16.55       11.18     10.48 o 
  -2 -10   3      229.22      239.95     15.80 o 
  -1 -10   3       41.97       40.59      7.45 o 
   0 -10   3       25.35       21.69     14.10 o 
   1 -10   3        5.35        3.71      4.29 o 
   2 -10   3       19.24       19.81      5.75 o 
   3 -10   3      254.67      260.30     16.84 o 
   4 -10   3       65.79       62.71      5.79 o 
   5 -10   3      204.17      190.43     13.02 o 
   6 -10   3        0.18        1.92      2.90 o 
   7 -10   3       26.12       24.21      5.39 o 
   8 -10   3        0.00       -1.00      7.14 o 
   9 -10   3        0.87        1.42      4.89 o 
  10 -10   3        1.15        1.17      4.49 o 
  -6  -9   3       29.50       29.33      6.78 o 
  -5  -9   3        9.81        6.36      5.53 o 
  -4  -9   3        0.00        0.19      2.76 o 
  -2  -9   3      173.75      157.08     10.51 o 
  -1  -9   3      192.32      289.43     17.30 o 
   0  -9   3       31.53      144.25      8.56 o 
   1  -9   3       87.55       91.68      7.64 o 
   2  -9   3       47.11       42.76      7.96 o 
   3  -9   3        0.04        2.51      2.72 o 
   4  -9   3       18.79       54.32     22.60 o 
   5  -9   3      147.61      152.23     17.83 o 
   6  -9   3      125.24      259.37     23.46 o 
   8  -9   3       56.89       44.77      6.43 o 
   9  -9   3        6.43        3.78      7.73 o 
  10  -9   3        0.27        1.67      5.52 o 
  -6  -8   3        0.97        0.95      2.00 o 
  -5  -8   3        1.98        1.82      2.05 o 
  -4  -8   3        0.04        1.11      2.10 o 
  -3  -8   3      234.40      228.18     12.04 o 
  -2  -8   3      115.70      108.43      7.78 o 
  -1  -8   3      140.83      143.88      8.44 o 
   0  -8   3        7.24        5.11      3.73 o 
   1  -8   3       90.38      106.65      8.14 o 
   2  -8   3       80.20       69.11      6.00 o 
   3  -8   3       43.17       36.32      5.52 o 
   4  -8   3       47.52       39.47      6.51 o 
   5  -8   3       73.78       68.40      6.72 o 
   6  -8   3       38.39       36.45      8.54 o 
   7  -8   3       60.63       52.17      6.46 o 
   8  -8   3       29.21       23.13     15.59 o 
   9  -8   3       31.36       24.83      5.31 o 
  10  -8   3        1.60        0.46      3.04 o 
  11  -8   3        0.02        2.98      5.57 o 
  -7  -7   3       33.12       37.08      5.50 o 
  -6  -7   3        7.14        5.40      6.08 o 
  -5  -7   3        2.53        2.39      3.50 o 
  -4  -7   3      269.52      250.99     15.24 o 
  -3  -7   3       35.81       32.87      4.77 o 
  -2  -7   3      333.88      324.64     11.89 o 
  -1  -7   3        5.20        7.61      3.92 o 
   0  -7   3      134.03      135.74      8.50 o 
   1  -7   3      290.01      292.51      8.31 o 
   2  -7   3       44.98       35.99      4.45 o 
   3  -7   3      221.55      212.11      7.20 o 
   4  -7   3       10.31        8.75      2.40 o 
   5  -7   3        5.37        4.91      2.08 o 
   6  -7   3       28.83       30.34      7.14 o 
   7  -7   3       37.28       29.30      8.60 o 
   8  -7   3       74.47       62.24      7.97 o 
   9  -7   3        4.94        1.83      2.91 o 
  10  -7   3        7.09        5.63      5.94 o 
  11  -7   3       19.55       13.25     28.02 o 
  -8  -6   3       28.98       25.72     10.27 o 
  -7  -6   3       15.82       16.32      5.64 o 
  -6  -6   3       33.11       27.57      7.98 o 
  -5  -6   3       83.02       73.44      8.22 o 
  -4  -6   3      640.57      604.88     22.53 o 
  -3  -6   3      128.09      119.86      7.15 o 
  -2  -6   3       62.25       63.03      4.89 o 
  -1  -6   3      325.20      329.42     12.94 o 
   0  -6   3      107.79      101.06      6.65 o 
   1  -6   3       10.58        8.99      3.97 o 
   2  -6   3       12.92        8.83      2.38 o 
   3  -6   3       91.13       93.77      5.05 o 
   4  -6   3      263.38      287.40      6.18 o 
   5  -6   3       76.83       71.62      3.58 o 
   6  -6   3      103.89       95.14      6.33 o 
   7  -6   3      529.85      537.62     25.07 o 
   8  -6   3       87.66       78.74     10.64 o 
   9  -6   3       26.83       27.59      5.39 o 
  10  -6   3       12.90        9.97     11.24 o 
  11  -6   3       23.65       14.26     28.56 o 
  -9  -5   3       31.26       40.83      8.90 o 
  -8  -5   3       14.70       15.28     11.53 o 
  -7  -5   3        2.20        1.17      2.73 o 
  -6  -5   3        7.46        3.66      2.95 o 
  -5  -5   3        7.16        9.97      5.29 o 
  -4  -5   3       13.27       18.17      9.39 o 
  -3  -5   3        0.56        0.03      2.31 o 
  -2  -5   3      394.20      385.27      6.68 o 
  -1  -5   3       81.13       76.37      4.85 o 
   0  -5   3      896.29      951.59     19.76 o 
   1  -5   3       30.50       43.90      2.19 o 
   2  -5   3       15.34       18.71      2.20 o 
   3  -5   3      255.68      233.51      6.52 o 
   4  -5   3      869.66      905.10     19.51 o 
   5  -5   3        7.31       10.55      5.89 o 
   6  -5   3        0.06        0.59      1.50 o 
   7  -5   3        0.07        1.01      3.26 o 
   8  -5   3        7.38        7.24      5.52 o 
   9  -5   3        0.29        1.33      2.87 o 
  10  -5   3        0.58        0.42      2.00 o 
  11  -5   3        0.08        0.96      2.17 o 
  -9  -4   3       33.48       21.53     19.18 o 
  -8  -4   3        6.59        9.54      5.30 o 
  -7  -4   3       70.59       62.90      5.68 o 
  -6  -4   3       22.11       17.51      6.36 o 
  -5  -4   3       37.35       32.21      4.66 o 
  -4  -4   3        0.13        1.48      4.24 o 
  -3  -4   3       65.29       74.61      4.48 o 
  -2  -4   3        5.28      102.32     63.97 o 
  -1  -4   3       55.23       44.30      1.97 o 
   0  -4   3        7.86        8.34      1.39 o 
   1  -4   3       80.66       95.82      3.96 o 
   2  -4   3        9.49       12.36      1.44 o 
   3  -4   3       19.97       31.24      7.16 o 
   4  -4   3      422.45      378.05      9.22 o 
   5  -4   3      140.56      142.80     17.87 o 
   6  -4   3       31.84       30.17      6.47 o 
   7  -4   3        3.14        6.44      7.13 o 
   8  -4   3        5.31        4.47      3.89 o 
   9  -4   3        3.84        3.35      4.69 o 
  10  -4   3        0.38        1.88      4.96 o 
  11  -4   3        5.49        4.72      7.53 o 
 -10  -3   3       23.95       35.83      8.69 o 
  -9  -3   3       14.05       19.29      6.81 o 
  -8  -3   3        0.93        1.68      2.63 o 
  -7  -3   3        0.08        1.84      2.15 o 
  -6  -3   3       94.70       95.77     10.42 o 
  -5  -3   3        9.12        8.41      3.99 o 
  -4  -3   3      237.98      222.38      5.19 o 
  -3  -3   3        0.86        3.83      2.45 o 
  -2  -3   3       15.05       11.28      2.15 o 
  -1  -3   3        0.08        1.34      0.79 o 
   0  -3   3      128.45      134.20      2.38 o 
   1  -3   3        3.17        1.44      0.67 o 
   2  -3   3       89.89       67.80      3.10 o 
   3  -3   3     1882.06     1692.15     79.41 o 
   4  -3   3       80.41      106.98      4.29 o 
   5  -3   3        0.01        0.21      1.75 o 
   6  -3   3      225.84      219.31     11.46 o 
   7  -3   3       21.24       20.87     11.54 o 
   8  -3   3        3.51        4.31      3.57 o 
   9  -3   3        0.25        1.63      2.23 o 
  10  -3   3        2.09        0.65      2.78 o 
  11  -3   3        0.26        1.67      2.43 o 
 -10  -2   3        1.51        0.31      4.77 o 
  -9  -2   3       21.12       17.92      4.37 o 
  -8  -2   3       47.81       46.85      6.65 o 
  -7  -2   3      109.24       88.13      7.54 o 
  -6  -2   3       18.69       21.27      6.31 o 
  -5  -2   3      249.59      236.17     14.41 o 
  -4  -2   3      342.88      315.38      7.31 o 
  -3  -2   3       18.72       35.10      2.00 o 
  -2  -2   3      124.49      142.68      2.35 o 
  -1  -2   3      108.07       74.41      2.83 o 
   0  -2   3      124.70      126.92      2.12 o 
   1  -2   3        0.07        0.25      0.49 o 
   2  -2   3      224.66      183.28      2.62 o 
   3  -2   3      913.52      763.54      9.31 o 
   4  -2   3      132.99      111.33      5.92 o 
   5  -2   3      120.30      136.24      7.90 o 
   6  -2   3        9.85       19.30     11.03 o 
   7  -2   3      118.51      120.71     10.30 o 
   8  -2   3      415.71      422.22     29.12 o 
   9  -2   3       44.26       54.84      8.29 o 
  10  -2   3       13.34       12.80     10.90 o 
  11  -2   3       98.49      118.47     15.54 o 
 -10  -1   3       29.71       32.57      7.52 o 
  -9  -1   3        9.54        4.92      4.00 o 
  -8  -1   3       47.96       45.73      4.84 o 
  -7  -1   3       13.80       12.77      7.56 o 
  -6  -1   3      334.42      332.70     12.31 o 
  -5  -1   3      133.72      124.24      5.78 o 
  -4  -1   3      811.46      823.55     14.66 o 
  -3  -1   3      138.22      112.50      3.07 o 
  -2  -1   3     1208.03     1027.87     13.47 o 
  -1  -1   3      838.68      843.29     16.22 o 
   0  -1   3     1054.31     1017.74      7.50 o 
   1  -1   3      946.51      914.60     12.62 o 
   2  -1   3     1144.15     1013.40      7.51 o 
   3  -1   3      113.15       99.46      4.72 o 
   4  -1   3      678.61      748.27     15.53 o 
   5  -1   3      163.25      158.32      9.43 o 
   6  -1   3      377.05      390.07     19.17 o 
   7  -1   3       11.20       11.66      6.97 o 
   8  -1   3       59.20       51.83      8.32 o 
   9  -1   3       11.72        4.22      5.63 o 
  10  -1   3       27.66       30.12     12.64 o 
 -11   0   3       10.59        5.37      6.52 o 
 -10   0   3        1.83        1.37      2.42 o 
  -9   0   3       20.06       16.17      7.66 o 
  -8   0   3       47.29       36.49      4.33 o 
  -7   0   3        9.87        9.72      5.46 o 
  -6   0   3       44.59       42.94      4.28 o 
  -5   0   3       73.97       66.15      4.24 o 
  -4   0   3      179.83      189.09      5.23 o 
  -3   0   3      130.25      143.60      3.29 o 
  -2   0   3      193.55      141.31      2.03 o 
  -1   0   3       32.90       29.50      1.53 o 
   0   0   3      162.68      150.46      2.35 o 
   1   0   3      266.29      243.77      4.21 o 
   2   0   3      192.82      157.82      4.16 o 
   3   0   3       24.86       22.74      2.51 o 
   4   0   3        0.78        3.39      2.48 o 
   5   0   3       83.76       74.46      7.53 o 
   6   0   3      230.36      247.29     15.26 o 
   7   0   3       88.52       91.14      9.01 o 
   8   0   3       43.92       53.95      8.36 o 
   9   0   3        0.53        1.71      5.38 o 
  10   0   3       39.76       52.53      8.36 o 
 -11   1   3        0.00        0.48      4.57 o 
 -10   1   3       15.19        8.85     11.52 o 
  -9   1   3        5.33        6.80      5.44 o 
  -8   1   3        5.94        5.26      4.49 o 
  -7   1   3       65.92       68.50      9.91 o 
  -6   1   3       46.07       66.56     18.00 o 
  -5   1   3      191.39      191.51      5.50 o 
  -4   1   3        2.87        2.11      1.34 o 
  -3   1   3      317.00      284.30     12.76 o 
  -2   1   3      297.95      318.81      3.84 o 
  -1   1   3     1206.48     1112.31      9.46 o 
   0   1   3       20.00       21.45      1.69 o 
   1   1   3      110.69      106.84      3.96 o 
   2   1   3      345.00      306.64      6.40 o 
   3   1   3        0.73        0.69      2.10 o 
   4   1   3       96.03      106.55      9.25 o 
   5   1   3       71.56       69.58      7.59 o 
   6   1   3      404.74      428.09     27.28 o 
   7   1   3       17.99       15.72      7.60 o 
   8   1   3        0.68        0.55      2.79 o 
   9   1   3       65.96       77.29     14.39 o 
  10   1   3       10.89        8.60     13.34 o 
 -11   2   3        0.33        0.51      2.11 o 
 -10   2   3       10.40        6.18      6.65 o 
  -9   2   3        7.61        6.83      5.90 o 
  -8   2   3        1.84        1.30      2.17 o 
  -7   2   3      388.75      403.27     16.02 o 
  -6   2   3      318.87      341.15     17.48 o 
  -5   2   3      293.45      293.88      9.15 o 
  -4   2   3        5.73        8.47      4.17 o 
  -3   2   3        4.26        2.67      1.47 o 
  -2   2   3       71.00       62.16      2.93 o 
  -1   2   3       10.13        7.09      1.45 o 
   0   2   3        1.56        1.30      1.21 o 
   1   2   3      546.67      499.13     11.38 o 
   2   2   3       58.30       72.39      8.02 o 
   3   2   3        0.65        1.62      2.96 o 
   4   2   3       31.93       39.29     13.78 o 
   5   2   3       46.83       42.44      7.90 o 
   6   2   3      260.36      240.83     14.81 o 
   7   2   3        0.86        0.55      3.39 o 
   8   2   3        0.53        0.06      2.46 o 
   9   2   3       25.60       23.96      8.99 o 
 -11   3   3        1.71        1.11      2.40 o 
 -10   3   3        5.30        5.09      5.37 o 
  -9   3   3        6.26        4.12      2.93 o 
  -8   3   3       33.26       35.52      6.25 o 
  -7   3   3       32.73       29.70      6.65 o 
  -6   3   3       21.82       26.18      5.92 o 
  -5   3   3      136.22      124.87      8.15 o 
  -4   3   3       41.81       47.71      5.62 o 
  -3   3   3       25.56       20.51      2.64 o 
  -2   3   3       35.25       36.45      2.95 o 
  -1   3   3      771.42      652.93     27.66 o 
   0   3   3      246.89      300.91     13.12 o 
   1   3   3      738.66      800.08     18.00 o 
   2   3   3        9.00       17.85      4.39 o 
   3   3   3      168.87      169.79     10.46 o 
   4   3   3        1.09        2.26      2.32 o 
   5   3   3      201.59      189.50     10.40 o 
   6   3   3       41.76       46.44      9.08 o 
   7   3   3        7.00        8.51      7.36 o 
   8   3   3        0.68        0.71      2.88 o 
   9   3   3       34.51       45.03      8.58 o 
 -11   4   3       60.49       59.52      6.80 o 
 -10   4   3        2.24        3.13      4.18 o 
  -9   4   3        2.96        4.09      3.26 o 
  -8   4   3      224.03      223.33     17.50 o 
  -7   4   3      237.26      238.29     13.26 o 
  -6   4   3      189.74      177.52     10.00 o 
  -5   4   3      119.61      128.44      8.99 o 
  -4   4   3      284.98      300.12      9.71 o 
  -3   4   3      127.12      138.91      6.20 o 
  -2   4   3     1125.21     1165.04     22.06 o 
  -1   4   3     1037.34     1118.78     25.40 o 
   0   4   3      153.11      160.93      6.03 o 
   1   4   3      326.23      343.34     14.05 o 
   2   4   3      100.83      109.04      6.52 o 
   3   4   3      165.30      163.91      9.08 o 
   4   4   3      194.07      200.42     10.75 o 
   5   4   3      211.24      222.34     14.53 o 
   6   4   3        3.62        3.66      3.33 o 
   7   4   3        2.63        4.05      4.94 o 
   8   4   3       73.13       76.78     10.05 o 
 -11   5   3        0.79        1.10      2.40 o 
 -10   5   3        1.30        3.94      4.04 o 
  -9   5   3        1.60        2.04      3.20 o 
  -8   5   3        0.05        1.49      3.28 o 
  -7   5   3        5.73        6.43      4.36 o 
  -6   5   3      108.60       98.30      9.41 o 
  -5   5   3       92.13       80.95      7.25 o 
  -4   5   3      192.06      178.84     10.40 o 
  -3   5   3        2.69        2.29      1.40 o 
  -2   5   3      168.76      164.87      5.34 o 
  -1   5   3       12.56       22.61      3.15 o 
   0   5   3       14.31       12.24      4.42 o 
   1   5   3       71.19       66.87      5.45 o 
   2   5   3      211.40      185.81      8.85 o 
   3   5   3       98.02       85.19      8.11 o 
   4   5   3        0.21        1.65      2.81 o 
   5   5   3        0.57        1.15      2.91 o 
   6   5   3        2.23        2.70      3.89 o 
   7   5   3        5.06        3.99      4.97 o 
 -11   6   3        7.70        3.66      9.05 o 
 -10   6   3        5.10        3.91      3.73 o 
  -9   6   3        9.14        6.47      6.34 o 
  -8   6   3        8.45        7.12      4.56 o 
  -7   6   3      140.47      271.80     20.49 o 
  -6   6   3        5.98        4.06      3.86 o 
  -5   6   3       46.72       47.11      6.66 o 
  -4   6   3        5.15        4.28      3.50 o 
  -3   6   3      702.36      708.80     22.31 o 
  -2   6   3      179.34      184.79      7.46 o 
  -1   6   3       80.36      205.35    168.25 o 
   0   6   3        8.93       13.30      4.14 o 
   1   6   3        7.78       36.29     15.26 o 
   2   6   3        2.93        4.26      3.51 o 
   3   6   3      164.26      246.07     31.81 o 
   4   6   3        0.67        1.08      4.09 o 
   5   6   3       25.57       31.98      5.93 o 
   6   6   3       31.62       28.50      8.71 o 
   7   6   3       14.89       23.39     11.19 o 
 -11   7   3        2.88        2.13      3.88 o 
 -10   7   3        3.30        2.53      6.63 o 
  -9   7   3        4.12        1.44      3.82 o 
  -8   7   3       15.26        7.68      9.80 o 
  -7   7   3        0.09       -0.12      4.67 o 
  -6   7   3        4.51        5.87      5.97 o 
  -5   7   3        1.71        1.90      3.92 o 
  -4   7   3      232.24      257.57     40.63 o 
  -3   7   3       97.39       99.65      4.62 o 
  -2   7   3        3.23       23.61     25.09 o 
  -1   7   3       88.66      189.67     70.19 o 
   0   7   3       56.46       55.69      7.53 o 
   1   7   3        0.01        0.17      2.27 o 
   2   7   3       40.91       30.53      4.79 o 
   3   7   3        6.27        8.40      5.49 o 
   4   7   3        6.85        8.93      9.57 o 
   5   7   3       57.79       62.07      8.08 o 
   6   7   3        2.96        2.58      3.10 o 
 -10   8   3       32.38       27.46      5.99 o 
  -9   8   3      113.90      114.74     17.05 o 
  -8   8   3       32.43       28.72     22.61 o 
  -7   8   3        0.01        3.35      3.71 o 
  -6   8   3       13.81        9.55      7.76 o 
  -5   8   3       28.73       27.96     13.41 o 
  -4   8   3       22.53       21.22      6.33 o 
  -3   8   3        7.93        9.50      5.14 o 
  -2   8   3        5.86        3.61      1.67 o 
  -1   8   3       75.81       69.07      5.23 o 
   0   8   3      164.07      148.77      8.68 o 
   1   8   3       53.07       42.26      5.48 o 
   2   8   3       45.79       42.46      5.70 o 
   3   8   3       73.75       81.53      7.29 o 
   4   8   3       50.01       53.33      8.46 o 
   5   8   3        8.17        5.92      6.42 o 
 -10   9   3       12.64       11.28     12.39 o 
  -9   9   3       65.40       52.00      8.68 o 
  -8   9   3       96.29       95.60     14.71 o 
  -7   9   3        3.33        2.32      3.78 o 
  -6   9   3       27.20       23.44      6.85 o 
  -5   9   3      783.59      803.63     49.34 o 
  -4   9   3      101.57      100.16     11.11 o 
  -3   9   3       47.39       42.95      6.80 o 
  -2   9   3      104.12      105.24     10.82 o 
  -1   9   3      724.66      754.68     42.75 o 
   0   9   3       32.27       28.40     14.18 o 
   1   9   3        3.55        2.02      2.88 o 
   2   9   3      116.86      107.73     12.29 o 
   3   9   3       54.21       44.32      6.53 o 
   4   9   3       15.61       10.50     18.45 o 
  -9  10   3        1.41        0.77      3.63 o 
  -8  10   3        5.13        2.43      3.46 o 
  -7  10   3        1.94        3.25      3.76 o 
  -6  10   3       69.84       66.02      8.82 o 
  -5  10   3       29.49       22.18      8.89 o 
  -4  10   3       35.58       30.19     25.74 o 
  -3  10   3        2.28        2.43      4.52 o 
  -2  10   3      180.81      169.06     16.19 o 
  -1  10   3      130.95      122.73     12.79 o 
   0  10   3       27.98       24.85     18.51 o 
   1  10   3       11.37        7.36      9.56 o 
   2  10   3       55.52       46.99      8.70 o 
  -8  11   3        0.74        1.52      3.04 o 
  -7  11   3       23.75       17.82      9.79 o 
  -6  11   3      245.15      234.63     31.91 o 
  -5  11   3       33.48       32.24     10.18 o 
  -4  11   3       11.08       17.21      9.33 o 
  -3  11   3        0.84        5.05      4.91 o 
  -2  11   3       14.24        6.29     10.78 o 
  -1  11   3       16.50       13.50     17.59 o 
   0  11   3        2.58        6.43      7.73 o 
  -5  12   3        3.87        4.31      9.59 o 
  -4  12   3        0.12        0.47      3.96 o 
  -3  12   3       35.81       32.65      8.95 o 
  -2  12   3        0.96        1.99      5.65 o 
   3 -14   4        0.31        0.89      3.13 o 
   4 -14   4        0.21        2.27      3.22 o 
   0 -13   4       57.72       43.56      7.47 o 
   1 -13   4       16.64       18.52      5.44 o 
   2 -13   4       34.95       36.81      7.88 o 
   3 -13   4       37.59       36.11      7.39 o 
   4 -13   4       42.91       39.24     10.21 o 
   5 -13   4       36.89       38.61      8.43 o 
   6 -13   4       20.56       15.39     26.66 o 
   7 -13   4       46.72       32.19     25.35 o 
  -2 -12   4        4.01        2.62      3.06 o 
  -1 -12   4       15.95       10.03     13.17 o 
   0 -12   4        0.02        0.66      2.27 o 
   1 -12   4        1.00       -0.08      2.20 o 
   2 -12   4       13.64        7.79      5.85 o 
   3 -12   4        9.50        9.13      9.49 o 
   4 -12   4       28.42       23.71     10.14 o 
   5 -12   4       62.78       70.97      9.32 o 
   6 -12   4        1.35        4.47      7.01 o 
   7 -12   4        9.32        8.03     13.45 o 
   8 -12   4       62.56       61.78     13.57 o 
   9 -12   4        1.01        1.30      5.18 o 
  -4 -11   4        2.82        1.98      5.72 o 
  -3 -11   4       15.06        9.42     11.35 o 
  -2 -11   4      113.06      128.29     13.39 o 
  -1 -11   4      157.88      145.77     10.60 o 
   0 -11   4       61.85       66.97      7.49 o 
   1 -11   4       87.87      108.13     12.18 o 
   2 -11   4       36.39       44.67      5.71 o 
   3 -11   4        3.30        2.47      2.32 o 
   4 -11   4       26.70       38.41      5.83 o 
   5 -11   4       32.45       91.98     12.09 o 
   6 -11   4       38.69       76.71     19.43 o 
   7 -11   4       12.57       98.72     12.74 o 
   8 -11   4        5.61       87.15     16.45 o 
   9 -11   4        2.01        4.19     10.76 o 
  -5 -10   4        1.62        2.17      4.13 o 
  -4 -10   4        0.41        0.31      1.81 o 
  -3 -10   4        8.14        7.44      4.99 o 
  -2 -10   4       82.54       92.69     10.30 o 
  -1 -10   4       27.99       24.52      6.90 o 
   0 -10   4        7.69       12.96      6.07 o 
   1 -10   4        4.62        8.46      5.68 o 
   2 -10   4      148.36      150.93     10.86 o 
   3 -10   4       13.95       51.51     26.71 o 
   4 -10   4      283.08      283.12     17.21 o 
   5 -10   4       27.72       26.21      7.50 o 
   6 -10   4        0.03        0.62      1.70 o 
   7 -10   4       53.68       49.48     12.76 o 
   8 -10   4        3.98        1.62      6.50 o 
   9 -10   4       20.52        8.77     23.99 o 
  10 -10   4        7.81        2.56      7.47 o 
  -6  -9   4       12.38        8.35     11.08 o 
  -5  -9   4        1.36        1.41      2.40 o 
  -4  -9   4        0.01        0.82      1.99 o 
  -3  -9   4       24.68       30.43      9.87 o 
  -2  -9   4       64.29       66.27      6.86 o 
  -1  -9   4       43.82       42.35      6.25 o 
   0  -9   4        0.13        0.85      2.15 o 
   1  -9   4       18.07       14.28      8.39 o 
   2  -9   4        0.44        1.19      2.90 o 
   3  -9   4       98.30      102.11      8.44 o 
   4  -9   4       13.97       13.29      5.97 o 
   5  -9   4       66.29       63.67      7.90 o 
   6  -9   4        0.01        1.16      1.59 o 
   7  -9   4       12.74        9.25      6.20 o 
   8  -9   4        0.20        1.50      3.09 o 
   9  -9   4       17.33        9.49     18.56 o 
  10  -9   4       13.88        8.47     17.25 o 
  -7  -8   4        6.74       75.10     11.77 o 
  -6  -8   4        5.15        3.96      5.00 o 
  -5  -8   4       21.81       15.88      6.17 o 
  -4  -8   4       23.20       19.48      6.41 o 
  -3  -8   4      590.54      639.07     28.47 o 
  -2  -8   4      362.64      356.17     14.14 o 
  -1  -8   4       94.87       93.63      8.07 o 
   0  -8   4       44.09       45.95      6.11 o 
   1  -8   4       87.82       93.63      6.60 o 
   2  -8   4      113.54      113.17      7.54 o 
   3  -8   4      105.16      101.14      4.45 o 
   4  -8   4       51.94       51.39      4.09 o 
   5  -8   4       92.70       83.80      7.38 o 
   6  -8   4      297.21      300.22     18.78 o 
   7  -8   4      483.69      496.69     33.10 o 
   8  -8   4       28.57       21.03      7.23 o 
   9  -8   4       23.90       18.31      9.82 o 
  10  -8   4        2.83        5.14      8.30 o 
  11  -8   4       83.14       89.15     20.06 o 
  -7  -7   4        6.27        5.40      5.78 o 
  -6  -7   4        0.11        0.84      2.66 o 
  -5  -7   4        3.31        2.96      2.90 o 
  -4  -7   4        2.66        3.51      2.58 o 
  -3  -7   4      154.40      164.01      9.04 o 
  -2  -7   4       64.58       67.18      6.43 o 
  -1  -7   4       14.89       17.07      8.11 o 
   0  -7   4       68.66       68.07      5.32 o 
   1  -7   4      325.31      341.00      9.92 o 
   2  -7   4        4.41        6.45      2.93 o 
   3  -7   4      204.48      201.76      6.22 o 
   4  -7   4       92.15       92.16      4.01 o 
   5  -7   4       42.88       34.82      4.12 o 
   6  -7   4       37.98       37.28      6.01 o 
   7  -7   4        1.94        2.53      3.36 o 
   8  -7   4       16.86       10.90      9.17 o 
   9  -7   4       46.52       39.15     35.89 o 
  10  -7   4        1.56        2.18      7.91 o 
  11  -7   4       15.56       17.20     25.47 o 
  -8  -6   4        0.41        2.00      3.23 o 
  -7  -6   4       30.21       28.69      4.47 o 
  -6  -6   4       18.63       21.81      6.46 o 
  -5  -6   4        6.10        7.76      6.48 o 
  -4  -6   4       70.85       80.88      8.61 o 
  -3  -6   4      165.63      164.46     12.59 o 
  -2  -6   4       32.73       36.28      4.31 o 
  -1  -6   4       80.91      494.06    118.62 o 
   1  -6   4       82.37      343.41    222.12 o 
   2  -6   4     1245.96     1379.75     16.42 o 
   3  -6   4     2125.28     2264.44     22.45 o 
   4  -6   4      542.87      596.44     41.37 o 
   5  -6   4        0.29        0.33      0.99 o 
   6  -6   4        3.80        1.94      2.03 o 
   7  -6   4       27.55       74.79      6.46 o 
   8  -6   4       64.16       54.26      8.59 o 
   9  -6   4       34.53       42.66      7.82 o 
  10  -6   4       63.14       83.88     18.25 o 
  11  -6   4        1.65        6.41     12.17 o 
  -9  -5   4       26.08       25.58     10.12 o 
  -8  -5   4       27.16       25.72      6.91 o 
  -7  -5   4       29.69       27.87      5.13 o 
  -6  -5   4       71.58       60.53      7.08 o 
  -5  -5   4       25.35       24.73      4.21 o 
  -4  -5   4      488.29      481.84     14.86 o 
  -3  -5   4      301.33      297.96      8.44 o 
  -2  -5   4       36.55       47.03      4.14 o 
  -1  -5   4       29.68       30.04      3.85 o 
   0  -5   4      476.31      544.14     11.24 o 
   1  -5   4      805.48      879.61     18.36 o 
   2  -5   4     1582.01     1788.96     11.66 o 
   3  -5   4     1397.08     1493.24     24.75 o 
   4  -5   4      378.20      379.42      5.52 o 
   5  -5   4       21.06       22.88      3.82 o 
   6  -5   4        6.72        9.34      4.11 o 
   7  -5   4       93.96       90.92     10.97 o 
   8  -5   4      283.30      300.54     17.05 o 
   9  -5   4        0.51        0.82      3.41 o 
  10  -5   4      138.60      160.61     14.00 o 
  11  -5   4       27.92        8.14     20.24 o 
  -9  -4   4        3.27        3.59      5.34 o 
  -8  -4   4       31.88       32.37      4.82 o 
  -7  -4   4        0.12        1.19      1.80 o 
  -6  -4   4        0.83        0.76      2.78 o 
  -5  -4   4       13.40       15.72      3.79 o 
  -4  -4   4       49.36       56.09      3.51 o 
  -3  -4   4      136.74      148.25      4.14 o 
  -2  -4   4      406.38      477.78      9.42 o 
  -1  -4   4      142.79      151.40      3.41 o 
   0  -4   4      132.55      111.75      2.73 o 
   1  -4   4     1284.81     1291.41     19.21 o 
   2  -4   4        3.90        1.86      1.33 o 
   3  -4   4      484.29      504.55     13.24 o 
   4  -4   4       55.18       51.26      3.88 o 
   5  -4   4        8.69        3.41      2.19 o 
   6  -4   4      168.44      175.82      8.62 o 
   7  -4   4       11.60       11.13      7.44 o 
   8  -4   4       25.19       27.04      7.86 o 
   9  -4   4       15.30        9.36     10.75 o 
  10  -4   4       63.35       72.42     10.36 o 
  11  -4   4       10.00        9.32     17.46 o 
 -10  -3   4        3.04        2.66      4.83 o 
  -9  -3   4       16.73       10.78      5.78 o 
  -8  -3   4       44.61       39.47      6.19 o 
  -7  -3   4      481.63      467.51     21.17 o 
  -6  -3   4      132.80      129.92      8.17 o 
  -5  -3   4       52.37       48.73      3.73 o 
  -4  -3   4      469.44      486.56     17.11 o 
  -3  -3   4       55.48       68.60      4.28 o 
  -2  -3   4      460.28      452.05      6.41 o 
  -1  -3   4      587.48      573.33     14.99 o 
   0  -3   4     1038.03     1086.30     10.11 o 
   1  -3   4     1054.13     1034.40      7.43 o 
   2  -3   4      630.70      604.29      8.93 o 
   3  -3   4      508.30      510.53      9.97 o 
   4  -3   4       55.82       70.96      5.29 o 
   5  -3   4      573.58      577.80     34.71 o 
   6  -3   4       42.43       38.51      4.71 o 
   7  -3   4      147.08      151.01     10.95 o 
   8  -3   4      432.58      440.04     22.99 o 
   9  -3   4       55.10       49.17      8.54 o 
  10  -3   4       19.52        8.87     10.53 o 
  11  -3   4        2.47        1.51      3.11 o 
 -10  -2   4        0.36        0.36      2.90 o 
  -9  -2   4        0.59        1.21      1.90 o 
  -8  -2   4        4.26        2.08      2.44 o 
  -7  -2   4        0.72        0.80      2.06 o 
  -6  -2   4        7.71        5.82      3.73 o 
  -5  -2   4       11.93       14.25      3.97 o 
  -4  -2   4       72.97       87.46      4.26 o 
  -3  -2   4        7.96       10.65      1.70 o 
  -2  -2   4        1.11        2.51      0.97 o 
  -1  -2   4       31.61       23.46      1.75 o 
   0  -2   4      501.84      554.28      6.92 o 
   1  -2   4     1671.39     1700.79     17.17 o 
   2  -2   4        7.49        6.81      1.49 o 
   3  -2   4      147.18      159.41      5.58 o 
   4  -2   4        3.95        2.30      1.45 o 
   5  -2   4        1.14        2.19      1.99 o 
   6  -2   4      405.86      433.89     20.85 o 
   7  -2   4      494.88      519.31     26.99 o 
   8  -2   4      248.79      243.50     16.57 o 
   9  -2   4       28.83       29.87      7.99 o 
  10  -2   4        1.15        4.28      5.30 o 
 -10  -1   4        0.04        1.27      2.87 o 
  -9  -1   4        4.55        1.78      2.56 o 
  -8  -1   4      159.47      178.08     10.30 o 
  -7  -1   4        5.12        3.73      2.49 o 
  -6  -1   4       43.60       39.90      3.38 o 
  -5  -1   4       25.43       24.72      4.27 o 
  -4  -1   4       34.27       32.84      2.96 o 
  -3  -1   4     1627.53     1743.10     72.50 o 
  -2  -1   4       29.25       29.85      3.30 o 
  -1  -1   4      434.19      423.55      5.84 o 
   0  -1   4      536.67      545.32      4.10 o 
   1  -1   4        8.43        9.94      1.57 o 
   2  -1   4        0.98       10.16      2.34 o 
   3  -1   4       16.68       92.98     30.08 o 
   4  -1   4        7.28        9.19      3.69 o 
   5  -1   4      128.73      143.89      8.84 o 
   6  -1   4       99.36       90.86      7.82 o 
   7  -1   4        3.71        3.76      4.04 o 
   8  -1   4        0.26        0.64      3.01 o 
   9  -1   4       23.76       24.60     21.82 o 
  10  -1   4       17.42       18.89     16.41 o 
 -11   0   4       12.09       13.78     11.29 o 
 -10   0   4        2.68        2.81      3.94 o 
  -9   0   4       19.89       21.68      5.94 o 
  -8   0   4      130.41      142.43      9.92 o 
  -7   0   4      499.27      532.46     19.49 o 
  -6   0   4      128.84      138.61     47.55 o 
  -5   0   4        2.32        1.98      1.54 o 
  -4   0   4      377.21      435.21      9.45 o 
  -3   0   4      216.41      238.11      6.67 o 
  -2   0   4     1891.33     1937.74     16.24 o 
  -1   0   4     1011.03     1042.17     13.72 o 
   0   0   4     6492.46     6504.27    243.36 o 
   1   0   4     1164.28     1142.10     14.40 o 
   2   0   4      318.60      326.47      8.58 o 
   3   0   4      173.22      193.01      6.51 o 
   4   0   4        3.99        6.70      4.41 o 
   5   0   4      341.39      342.96     16.47 o 
   6   0   4      801.13      841.74     24.81 o 
   7   0   4       16.82       14.15     12.36 o 
   8   0   4       17.13       11.40      8.95 o 
   9   0   4        8.48        3.59      6.04 o 
  10   0   4       10.16        6.26     12.93 o 
 -11   1   4       27.36       35.24      8.10 o 
 -10   1   4       25.26       22.95      6.99 o 
  -9   1   4        4.00        2.81      2.43 o 
  -8   1   4        4.97        2.28      1.70 o 
  -7   1   4      606.18      609.15     21.04 o 
  -6   1   4        0.87        0.32      1.95 o 
  -5   1   4       75.34       77.81      4.58 o 
  -4   1   4        0.69        0.53      1.04 o 
  -3   1   4      837.15      888.98     10.85 o 
  -2   1   4      900.48      947.69      9.77 o 
  -1   1   4     1600.29     1600.44     18.51 o 
   0   1   4        5.34        5.70      2.10 o 
   1   1   4     1301.48     1331.76     20.82 o 
   2   1   4       87.74      119.85      7.59 o 
   3   1   4       12.21       11.73      4.36 o 
   4   1   4      213.69      219.64     12.06 o 
   5   1   4       96.89       81.40      9.05 o 
   6   1   4        0.59        2.66      3.73 o 
   7   1   4       74.10       66.54      7.33 o 
   8   1   4       26.82       38.82      9.25 o 
   9   1   4       16.61       20.01     10.03 o 
 -11   2   4       54.79       71.12     10.96 o 
 -10   2   4       86.05       91.32      7.26 o 
  -9   2   4       50.74       56.06      6.88 o 
  -8   2   4       35.25       35.91      9.75 o 
  -7   2   4      538.63      538.18     19.53 o 
  -6   2   4      223.67      246.18     10.04 o 
  -5   2   4      547.84      585.24     15.03 o 
  -4   2   4      239.06      245.54      6.20 o 
  -3   2   4     1249.09     1319.52     21.26 o 
  -2   2   4     1151.75     1188.13     29.80 o 
  -1   2   4     1647.29     1595.01     23.54 o 
   0   2   4     1376.99     1424.93     17.43 o 
   1   2   4     1154.43     1210.70     29.55 o 
   2   2   4      193.52      211.96     11.17 o 
   3   2   4      602.60      656.92     27.08 o 
   4   2   4      276.19      290.74     14.21 o 
   5   2   4      551.28      555.57     35.66 o 
   6   2   4       32.55       35.44      9.57 o 
   7   2   4       41.47       54.36     12.76 o 
   8   2   4       73.64       81.73      8.53 o 
   9   2   4       62.77       83.57      9.39 o 
 -11   3   4        9.07        4.70      9.65 o 
 -10   3   4        7.59        5.93      3.98 o 
  -9   3   4      157.13      182.09     18.18 o 
  -8   3   4      329.93      343.46     19.77 o 
  -7   3   4      151.29      156.24      8.47 o 
  -6   3   4       49.33       59.41      6.69 o 
  -5   3   4      539.02      572.12     15.50 o 
  -4   3   4       72.81       93.71      5.62 o 
  -3   3   4        1.76        0.97      1.08 o 
  -2   3   4      901.68      972.43     23.95 o 
  -1   3   4      811.29      882.40     24.05 o 
   0   3   4       51.57       66.72      5.34 o 
   1   3   4        0.97        2.73      3.46 o 
   2   3   4       51.99       46.92      5.57 o 
   3   3   4       20.98       26.53     13.34 o 
   4   3   4        5.02        4.88      4.46 o 
   5   3   4       22.81       20.02     13.45 o 
   6   3   4       24.80       30.86      7.40 o 
   7   3   4        1.97        0.39      3.73 o 
   8   3   4        1.16        2.09      3.10 o 
 -11   4   4        2.16        1.77      2.95 o 
 -10   4   4        1.56        1.10      2.08 o 
  -9   4   4       22.15       17.69      5.71 o 
  -8   4   4      261.39      265.38     16.05 o 
  -7   4   4      174.92      222.16     34.63 o 
  -6   4   4        3.01        4.41      9.35 o 
  -5   4   4      163.86      179.34     10.53 o 
  -4   4   4       24.00       47.75     23.59 o 
  -3   4   4       12.51       11.66      4.66 o 
  -2   4   4        4.82        2.78      3.33 o 
  -1   4   4        8.25        7.33      1.95 o 
   0   4   4       63.81       64.20      4.73 o 
   1   4   4       72.64       80.07      5.58 o 
   2   4   4        0.03        0.72      2.41 o 
   3   4   4       49.24       42.96      6.71 o 
   4   4   4      125.79      104.57      9.05 o 
   5   4   4        9.94        7.89     10.90 o 
   6   4   4        9.69        9.47      7.57 o 
   7   4   4        2.44        2.12      2.95 o 
   8   4   4        2.81        1.98      4.32 o 
 -11   5   4       56.00       54.57      7.05 o 
 -10   5   4        0.00        0.02      2.98 o 
  -9   5   4       60.25       57.09     10.31 o 
  -8   5   4       60.47       84.26      8.71 o 
  -7   5   4        0.46        2.12      3.10 o 
  -6   5   4       14.85       12.41      3.83 o 
  -5   5   4       45.62       36.08      3.20 o 
  -4   5   4        6.09        5.29      2.85 o 
  -3   5   4      454.93      472.65     37.35 o 
  -2   5   4       18.08       23.09      4.38 o 
  -1   5   4        2.74        5.91      2.10 o 
   0   5   4       61.38       55.85      4.16 o 
   1   5   4      381.85      407.87     14.61 o 
   2   5   4       15.94       19.18      4.19 o 
   3   5   4       62.16       65.66      7.41 o 
   4   5   4       31.61       36.74      7.38 o 
   5   5   4        0.00        0.95      3.21 o 
   6   5   4       39.98       47.35      6.63 o 
   7   5   4       26.60       24.76      9.10 o 
 -11   6   4        4.13        2.75      2.72 o 
 -10   6   4        0.15        0.37      2.06 o 
  -9   6   4        3.25        5.12      6.13 o 
  -8   6   4        2.76        2.60      2.02 o 
  -7   6   4       39.11       42.60      9.74 o 
  -6   6   4      110.74      110.35     11.59 o 
  -5   6   4       14.25       10.31      4.92 o 
  -4   6   4       75.35       87.34      4.56 o 
  -3   6   4      459.82      480.03     21.99 o 
  -2   6   4      119.63      141.43     11.33 o 
  -1   6   4      198.01      203.03      8.33 o 
   0   6   4        4.17        5.82      4.16 o 
   1   6   4       27.80       22.22      4.19 o 
   2   6   4      201.73      211.44     14.41 o 
   3   6   4       91.16       74.70      8.97 o 
   4   6   4        0.70        2.56      2.75 o 
   5   6   4       13.26       14.28      8.42 o 
   6   6   4       19.31       16.20     10.59 o 
 -10   7   4       40.11       39.03      6.51 o 
  -9   7   4       56.60       52.97      6.97 o 
  -8   7   4      214.04      211.23     17.75 o 
  -7   7   4      159.01      155.06     11.35 o 
  -6   7   4        9.44       10.79     10.40 o 
  -5   7   4        0.18        1.43      4.01 o 
  -4   7   4       75.10       65.83      7.79 o 
  -3   7   4       50.24       46.59      6.38 o 
  -2   7   4       48.33       49.51      7.31 o 
  -1   7   4       83.88       75.12      5.72 o 
   0   7   4        0.21        1.31      1.75 o 
   1   7   4       11.48       10.45      3.75 o 
   2   7   4      163.37      152.01      8.77 o 
   3   7   4      185.04      190.66     13.79 o 
   4   7   4       54.80       54.14      6.72 o 
   5   7   4       32.53       29.58      7.50 o 
 -10   8   4       27.77       23.51     13.85 o 
  -9   8   4        8.05        8.90      9.67 o 
  -8   8   4      105.70       99.57     11.21 o 
  -7   8   4       22.80       20.39      6.86 o 
  -6   8   4       53.28       53.20      9.14 o 
  -5   8   4       30.39       30.68      9.55 o 
  -4   8   4      446.22      469.57     29.84 o 
  -3   8   4       48.56       53.12     11.21 o 
  -2   8   4       58.61       56.98      9.50 o 
  -1   8   4      123.33      113.96     12.62 o 
   0   8   4       74.49       68.90      8.42 o 
   1   8   4       77.25       75.63      8.87 o 
   2   8   4        4.15        2.19      2.51 o 
   3   8   4        9.31        8.31      7.99 o 
   4   8   4        9.26        7.16      8.37 o 
  -9   9   4       77.62       65.38      7.45 o 
  -8   9   4       84.54       69.70     12.04 o 
  -7   9   4       23.58       31.39     10.62 o 
  -6   9   4       61.52      100.18     13.22 o 
  -5   9   4        7.10        5.27      5.02 o 
  -4   9   4       50.20       54.10     13.27 o 
  -3   9   4       49.70       61.97     21.13 o 
  -2   9   4       35.31       47.52     16.74 o 
  -1   9   4       12.05       10.26     15.46 o 
   0   9   4       76.67       75.44     18.71 o 
   1   9   4       33.67       38.64     11.24 o 
  -8  10   4        0.29        0.60      4.92 o 
  -7  10   4       12.41        9.40     16.96 o 
  -6  10   4        1.74        3.64      7.27 o 
  -5  10   4      183.13      181.11     13.51 o 
  -4  10   4        7.15        3.92      5.09 o 
  -3  10   4        0.19        0.87      4.30 o 
  -2  10   4        5.52      118.13     10.35 o 
  -1  10   4        6.52        4.71      7.34 o 
   0  10   4        7.84        4.22      8.73 o 
   1  10   4       12.31       13.06     10.97 o 
  -7  11   4       12.48        7.39      9.34 o 
  -6  11   4        3.63        2.20      3.21 o 
  -5  11   4        0.87        1.73      4.62 o 
  -4  11   4        0.42        1.30      3.35 o 
  -3  11   4        3.39        3.38      5.04 o 
  -2  11   4       58.04       52.10      8.29 o 
  -1  11   4        1.99        1.69      3.24 o 
   2 -14   5        8.71        8.00      7.92 o 
   3 -14   5        0.56        2.50      5.00 o 
   4 -14   5       27.21       11.44     15.61 o 
   5 -14   5       20.20       15.51     12.36 o 
  -1 -13   5       61.49       56.68     29.76 o 
   0 -13   5      192.39      178.84     14.71 o 
   1 -13   5        2.20        1.84      3.34 o 
   2 -13   5       25.01       80.66     11.20 o 
   3 -13   5        0.78        5.61      4.51 o 
   4 -13   5        7.99        5.72      5.57 o 
   5 -13   5       70.62       85.64     12.19 o 
   6 -13   5        6.96        2.97      9.45 o 
   7 -13   5        1.85      144.82     23.07 o 
  -2 -12   5        3.87        4.47      5.67 o 
  -1 -12   5      194.03      183.42     11.84 o 
   0 -12   5       64.33       65.35      9.08 o 
   1 -12   5       24.96       21.49      4.74 o 
   2 -12   5       33.48       47.50     16.63 o 
   3 -12   5       29.66       32.29      6.57 o 
   4 -12   5       28.87       37.94      7.84 o 
   5 -12   5        0.00        1.36      2.51 o 
   6 -12   5        0.80        1.10      5.72 o 
   7 -12   5        1.78        6.86      8.80 o 
   8 -12   5        3.68        1.62      4.99 o 
  -4 -11   5        0.05        1.34      4.14 o 
  -3 -11   5       13.91        9.30      9.31 o 
  -2 -11   5        0.84        1.71      2.41 o 
  -1 -11   5       21.96       12.15     12.24 o 
   0 -11   5        4.07        2.11      2.69 o 
   1 -11   5       12.53        8.54      4.32 o 
   2 -11   5       50.93       42.99      5.54 o 
   3 -11   5        2.17        2.70      2.96 o 
   4 -11   5       36.03       30.94      5.25 o 
   5 -11   5        0.39        0.69      2.58 o 
   6 -11   5        0.15        1.24      5.15 o 
   7 -11   5        0.24        0.78      4.27 o 
   8 -11   5        0.13        0.89      5.14 o 
   9 -11   5       17.67        9.02     29.67 o 
  -5 -10   5        8.28        6.43      7.16 o 
  -4 -10   5        1.22        2.19      3.78 o 
  -3 -10   5       35.71       38.84      6.35 o 
  -2 -10   5       60.79       53.47      8.24 o 
  -1 -10   5       76.01       62.99      7.54 o 
   0 -10   5      137.01      125.22      9.49 o 
   1 -10   5       32.72       32.05      4.76 o 
   2 -10   5       39.88       42.41      6.30 o 
   3 -10   5       42.81       42.42      5.37 o 
   4 -10   5       39.35       34.84      7.26 o 
   5 -10   5      111.79      103.60      8.51 o 
   6 -10   5       69.28       58.02     11.61 o 
   7 -10   5       49.98       51.93     13.68 o 
   8 -10   5       29.85       32.19     11.18 o 
   9 -10   5        2.95        4.82      6.33 o 
  10 -10   5        6.05        5.72     11.06 o 
  -6  -9   5      129.69      153.17     17.69 o 
  -5  -9   5        1.77        2.61      4.16 o 
  -4  -9   5        7.62        3.79      4.32 o 
  -3  -9   5      210.84      189.04     18.63 o 
  -2  -9   5       14.06       14.54      8.51 o 
  -1  -9   5       39.89       35.41      5.40 o 
   0  -9   5        0.36        1.57      2.71 o 
   1  -9   5        8.38        6.86      3.17 o 
   2  -9   5        7.57        6.62      4.73 o 
   3  -9   5        2.62        2.40      1.93 o 
   4  -9   5       10.35        8.90      5.32 o 
   5  -9   5       63.39       54.13      6.08 o 
   6  -9   5       45.87       46.63      4.62 o 
   7  -9   5        0.60        2.41      6.32 o 
   8  -9   5       47.07       42.10     20.19 o 
   9  -9   5        0.04        2.00      5.42 o 
  10  -9   5        8.60        8.00     13.40 o 
  -7  -8   5       55.35       64.19     14.88 o 
  -6  -8   5        3.46        4.43      5.24 o 
  -5  -8   5        8.37        9.05      5.34 o 
  -4  -8   5        0.36        0.69      2.20 o 
  -3  -8   5      251.15      233.89     12.73 o 
  -2  -8   5        2.54        4.29      3.94 o 
  -1  -8   5        6.92        6.30      4.22 o 
   0  -8   5      159.74      448.08     25.47 o 
   1  -8   5       72.76       80.92      7.39 o 
   2  -8   5       19.92       25.47      3.73 o 
   3  -8   5        1.91       54.42     12.16 o 
   4  -8   5      361.01      407.67     27.84 o 
   5  -8   5        0.00        1.90      1.35 o 
   6  -8   5        1.99        3.03      2.51 o 
   7  -8   5        8.38       93.82     65.16 o 
   8  -8   5        0.02        0.67      3.63 o 
   9  -8   5        3.16        2.19      4.07 o 
  10  -8   5        5.36        3.78      6.96 o 
  -7  -7   5        3.24        7.89      8.29 o 
  -6  -7   5        8.09        6.98      5.48 o 
  -5  -7   5       22.33       17.45      8.86 o 
  -4  -7   5       37.35       36.90      5.81 o 
  -3  -7   5      269.23      261.28     11.36 o 
  -2  -7   5       78.30       70.16      6.43 o 
  -1  -7   5      156.42      164.86      8.79 o 
   0  -7   5        0.10        0.63      2.08 o 
   1  -7   5      246.44      235.02      9.54 o 
   2  -7   5       52.46       55.27      4.75 o 
   3  -7   5       32.87       37.29      4.21 o 
   4  -7   5      175.61      161.67      5.54 o 
   5  -7   5       88.88       84.18      3.44 o 
   6  -7   5        9.07        8.57      5.27 o 
   7  -7   5       61.51       46.68      4.22 o 
   8  -7   5       79.34       69.04     14.64 o 
   9  -7   5       10.57        8.36      9.80 o 
  10  -7   5        7.62        5.57     13.94 o 
  11  -7   5       13.37        9.50     27.52 o 
  -8  -6   5      105.95      114.91     17.02 o 
  -7  -6   5       26.05       28.01      8.52 o 
  -6  -6   5        0.15        0.51      1.64 o 
  -5  -6   5        5.55        6.50      3.97 o 
  -4  -6   5      230.55      215.06     10.35 o 
  -3  -6   5       57.41       60.38      5.39 o 
  -2  -6   5      180.74      167.33      6.09 o 
  -1  -6   5      349.83      349.01      6.30 o 
   0  -6   5       32.37       29.76      2.28 o 
   1  -6   5       19.59       19.21      2.66 o 
   2  -6   5       21.60       23.25      1.74 o 
   3  -6   5      158.92      133.90      9.48 o 
   4  -6   5        1.21        1.40      3.00 o 
   5  -6   5        6.14        5.77      1.99 o 
   6  -6   5       46.12       37.98      3.52 o 
   7  -6   5        0.10        0.43      2.22 o 
   8  -6   5       26.07       21.12     12.72 o 
   9  -6   5       17.95       15.89     21.52 o 
  10  -6   5       13.85       13.83     26.12 o 
  11  -6   5        4.30        3.05      8.44 o 
  -9  -5   5       19.77       14.36     17.48 o 
  -8  -5   5       75.65       85.55     12.46 o 
  -7  -5   5       93.67      105.16     13.87 o 
  -6  -5   5       60.33       54.51      7.51 o 
  -5  -5   5       86.29       78.04      6.28 o 
  -4  -5   5       44.33       38.76      2.97 o 
  -3  -5   5      103.78       84.47      4.39 o 
  -2  -5   5      158.33      171.83      9.15 o 
  -1  -5   5       16.73       17.33      2.82 o 
   0  -5   5     1080.84     1037.70     16.28 o 
   1  -5   5        1.63        0.52      0.83 o 
   2  -5   5      893.27      905.93     23.73 o 
   3  -5   5       15.32       20.43     12.28 o 
   4  -5   5      141.82      153.59      4.26 o 
   5  -5   5       88.32       68.02      4.02 o 
   6  -5   5       37.25       36.02      4.04 o 
   7  -5   5       88.18       79.64      7.14 o 
   8  -5   5       50.36       49.05      6.21 o 
   9  -5   5      102.85       99.24     14.19 o 
  10  -5   5       90.39       91.37     21.42 o 
  11  -5   5       16.68        9.58     22.28 o 
  -9  -4   5       22.67       20.87     11.11 o 
  -8  -4   5       30.68       31.06      8.98 o 
  -7  -4   5        9.07        8.13      2.98 o 
  -6  -4   5       20.86       10.99      6.70 o 
  -5  -4   5      297.22      232.49     20.04 o 
  -4  -4   5       28.06       23.49      2.60 o 
  -3  -4   5        7.00       12.17      3.74 o 
  -2  -4   5      149.94      153.97      4.11 o 
  -1  -4   5       50.57       42.27      2.70 o 
   0  -4   5       49.78       35.81      2.23 o 
   1  -4   5       76.49       59.88      2.16 o 
   2  -4   5       23.90       20.07      3.27 o 
   3  -4   5      171.54      155.23     14.09 o 
   4  -4   5      135.76      128.57      3.60 o 
   5  -4   5        3.79        5.70      3.29 o 
   6  -4   5       61.94       51.51      4.04 o 
   7  -4   5        9.88        8.57      6.52 o 
   8  -4   5        3.56        3.48      2.60 o 
   9  -4   5        9.81        5.52      5.32 o 
  10  -4   5        0.00        1.27      3.19 o 
  11  -4   5        2.71        2.76      5.72 o 
 -10  -3   5       33.94       50.41     12.02 o 
  -9  -3   5        6.89        4.32      5.40 o 
  -8  -3   5       30.86       33.63      6.60 o 
  -7  -3   5       20.05       16.00      4.72 o 
  -6  -3   5        8.20        6.67      5.96 o 
  -5  -3   5       11.28       15.13      3.89 o 
  -4  -3   5       33.36       32.74      2.43 o 
  -3  -3   5       11.19       93.15    123.60 o 
  -2  -3   5       17.08       35.89      8.57 o 
  -1  -3   5      554.49      561.96      9.97 o 
   0  -3   5      152.52      203.92     13.68 o 
   1  -3   5      129.89      150.98      2.81 o 
   2  -3   5      116.43      190.29     60.67 o 
   3  -3   5     1000.37      986.31     18.29 o 
   4  -3   5      305.69      335.56      6.47 o 
   5  -3   5       12.37        9.67      5.82 o 
   6  -3   5       30.50       28.11      4.64 o 
   7  -3   5      235.98      229.47     16.58 o 
   8  -3   5        7.96        7.00      4.47 o 
   9  -3   5       27.75       46.27     18.70 o 
  10  -3   5        5.67        3.81      4.29 o 
 -10  -2   5        9.44        3.58      4.88 o 
  -9  -2   5        2.44        2.26      3.74 o 
  -8  -2   5        3.75        2.22      3.81 o 
  -7  -2   5        0.13        0.01      1.24 o 
  -6  -2   5       37.51       35.05      3.41 o 
  -5  -2   5       69.99       60.91      3.58 o 
  -4  -2   5      465.71      459.67      5.56 o 
  -3  -2   5        0.49        3.04      1.52 o 
  -2  -2   5      154.31      146.81      4.72 o 
  -1  -2   5       25.61       18.90      1.13 o 
   0  -2   5       99.71       87.61      3.19 o 
   1  -2   5        0.38        0.36      0.76 o 
   2  -2   5       50.89       59.24      2.20 o 
   3  -2   5      330.74      324.16     11.17 o 
   4  -2   5       65.62       60.78      4.88 o 
   5  -2   5      130.55      113.94      7.51 o 
   6  -2   5        4.34        2.28      3.59 o 
   7  -2   5      323.70      318.45     20.89 o 
   8  -2   5        3.90        3.59      4.29 o 
   9  -2   5       10.56        6.74      9.09 o 
  10  -2   5        0.64        2.65      4.06 o 
 -10  -1   5        0.04        1.37      3.96 o 
  -9  -1   5        0.70        1.06      2.65 o 
  -8  -1   5        1.66        0.72      2.17 o 
  -7  -1   5      154.19      143.74      7.92 o 
  -6  -1   5       39.16       38.12      2.71 o 
  -5  -1   5        6.21        4.01      1.95 o 
  -4  -1   5      141.48      145.02      3.11 o 
  -3  -1   5       62.89       63.30      3.31 o 
  -2  -1   5      163.98      167.75      3.30 o 
  -1  -1   5      137.24      114.99      2.51 o 
   0  -1   5      448.14      461.40     23.89 o 
   1  -1   5      466.29      424.35      8.12 o 
   2  -1   5     1109.45      966.39     11.80 o 
   3  -1   5        0.92        0.34      2.41 o 
   4  -1   5        1.93        1.11      2.53 o 
   5  -1   5      109.87       76.63     12.84 o 
   6  -1   5      503.53      470.67     27.75 o 
   7  -1   5      179.10      165.32     13.85 o 
   8  -1   5       46.27       48.08      7.29 o 
   9  -1   5        0.74        0.68      2.90 o 
  10  -1   5        1.34        0.80      2.75 o 
 -10   0   5        6.11        4.01      7.30 o 
  -9   0   5       15.80       12.20      3.88 o 
  -8   0   5       12.54       12.14      3.96 o 
  -7   0   5      145.26      132.83      6.28 o 
  -6   0   5        1.54        1.23      1.64 o 
  -5   0   5      448.55      464.18     10.22 o 
  -4   0   5       85.59      118.42      4.95 o 
  -3   0   5      423.64      426.25      7.63 o 
  -2   0   5      446.08      403.79     13.00 o 
  -1   0   5       37.40       38.66      1.67 o 
   0   0   5       30.31       33.22      1.73 o 
   1   0   5      517.79      455.40      6.41 o 
   2   0   5      350.05      374.01     10.14 o 
   3   0   5      102.25      133.89      8.96 o 
   4   0   5      430.97      470.45     16.31 o 
   5   0   5        1.31        0.84      2.41 o 
   6   0   5      174.83      171.70     12.41 o 
   7   0   5       10.16       11.51     11.26 o 
   8   0   5       16.64       11.76     11.67 o 
   9   0   5        5.99        3.66      5.39 o 
 -11   1   5       22.90       23.72     13.57 o 
 -10   1   5        7.14        4.43      6.95 o 
  -9   1   5        1.89        0.33      1.75 o 
  -8   1   5        3.48        2.66      2.18 o 
  -7   1   5       10.09       12.29      6.48 o 
  -6   1   5        0.17        1.17      1.13 o 
  -5   1   5       42.54       46.28      2.75 o 
  -4   1   5       65.40       59.62      3.39 o 
  -3   1   5      234.32      202.27      5.40 o 
  -2   1   5      520.45      517.25      6.18 o 
  -1   1   5      177.96      181.77      3.54 o 
   0   1   5      376.77      386.18      8.01 o 
   1   1   5      456.85      405.96     12.28 o 
   2   1   5      536.46      429.89     19.09 o 
   3   1   5      250.16      250.23     11.84 o 
   4   1   5       50.79       48.49      6.06 o 
   5   1   5      317.64      321.46     17.20 o 
   6   1   5      158.40      156.32     17.60 o 
   7   1   5        0.00        1.37      3.01 o 
   8   1   5       16.49       20.60     20.19 o 
   9   1   5        3.08        2.15      3.01 o 
 -11   2   5        7.08        2.82      7.31 o 
 -10   2   5       14.85       10.06      7.26 o 
  -9   2   5        0.92        1.68      2.78 o 
  -8   2   5       27.49       32.34      4.24 o 
  -7   2   5      259.91      266.79     11.49 o 
  -6   2   5       22.80       98.16     34.27 o 
  -5   2   5       47.34       43.06      3.10 o 
  -4   2   5        0.22        0.65      0.76 o 
  -3   2   5       51.89       42.36      3.16 o 
  -2   2   5      143.30      147.43      6.43 o 
  -1   2   5       17.54       24.05      2.22 o 
   0   2   5      342.28      278.21     11.18 o 
   1   2   5        0.00        2.30      2.18 o 
   2   2   5       19.64       24.95      5.84 o 
   3   2   5       24.36       42.43     17.42 o 
   4   2   5      154.54      148.79     13.88 o 
   5   2   5        5.97        5.08      9.70 o 
   6   2   5       29.86       30.27      9.34 o 
   7   2   5        8.42        8.62      7.78 o 
   8   2   5        5.34        3.56      3.77 o 
   9   2   5       58.26       61.11      8.99 o 
 -11   3   5        4.74        2.77      3.91 o 
 -10   3   5       13.76       14.66      6.02 o 
  -9   3   5        2.71        5.57      3.49 o 
  -8   3   5       32.59       32.85      4.44 o 
  -7   3   5        0.42        0.33      2.95 o 
  -6   3   5       15.99       13.00      5.27 o 
  -5   3   5        1.53        1.48      2.39 o 
  -4   3   5        5.81        8.92      3.64 o 
  -3   3   5       20.13       20.51      6.07 o 
  -2   3   5       12.73       12.40      5.98 o 
  -1   3   5        0.00        0.36      3.26 o 
   0   3   5      307.10      302.96      9.10 o 
   1   3   5       51.71       35.69      5.32 o 
   2   3   5       69.82       83.78      7.24 o 
   3   3   5      370.81      303.50     34.93 o 
   4   3   5       57.50       55.57      7.49 o 
   5   3   5      180.21      188.68     14.36 o 
   6   3   5       12.04        9.92      7.20 o 
   7   3   5        2.31        0.99      2.50 o 
   8   3   5       18.30       20.81      8.27 o 
 -11   4   5        8.72        5.40      4.19 o 
 -10   4   5        2.19        1.72      2.83 o 
  -9   4   5        0.00        0.76      2.00 o 
  -8   4   5      127.48      122.83      7.53 o 
  -7   4   5      182.30      185.60     12.13 o 
  -6   4   5       83.08       80.68      7.60 o 
  -5   4   5      101.33       98.97      5.46 o 
  -4   4   5       19.16       21.32      1.78 o 
  -3   4   5        1.38        1.69      2.36 o 
  -2   4   5        1.57        1.73      2.51 o 
  -1   4   5        0.49        2.00      2.36 o 
   0   4   5        0.76        0.42      0.85 o 
   1   4   5      174.54      167.94      7.82 o 
   2   4   5      150.20      151.54      8.41 o 
   3   4   5       25.94       25.70      5.60 o 
   4   4   5       43.46       46.48      6.43 o 
   5   4   5        8.37        5.17      4.70 o 
   6   4   5       96.21      127.65     10.71 o 
   7   4   5       22.33       25.91      7.92 o 
 -11   5   5       15.73       10.07     25.10 o 
 -10   5   5       50.78       47.94      5.02 o 
  -9   5   5       12.57       16.78      5.49 o 
  -8   5   5       46.06       40.18      4.39 o 
  -7   5   5       33.95       31.09      4.02 o 
  -6   5   5       96.50       87.98      6.63 o 
  -5   5   5       46.02       49.07      3.81 o 
  -4   5   5      150.40      162.17     10.17 o 
  -3   5   5      257.33      284.84     14.55 o 
  -2   5   5      663.65      684.61     37.42 o 
  -1   5   5      280.08      282.07      9.84 o 
   0   5   5      125.49      135.35      7.58 o 
   1   5   5       47.82       52.13      5.97 o 
   2   5   5       98.77       87.33      6.68 o 
   3   5   5       30.21       27.48      7.34 o 
   4   5   5       55.62       49.22      5.61 o 
   5   5   5       13.77       15.22      6.63 o 
   6   5   5       62.63       66.31      8.34 o 
   7   5   5       14.74       13.59      8.86 o 
 -10   6   5        6.81        6.01      7.78 o 
  -9   6   5        3.77        2.47      3.00 o 
  -8   6   5        0.93        1.02      3.61 o 
  -7   6   5        0.01        0.89      3.13 o 
  -6   6   5       70.50       62.49      4.61 o 
  -5   6   5       47.60       47.81      7.03 o 
  -4   6   5       20.91       14.49      6.84 o 
  -3   6   5       39.30       32.60      6.78 o 
  -2   6   5        1.52        1.43      2.17 o 
  -1   6   5        0.27        0.17      0.42 o 
   0   6   5      118.10       97.03     10.83 o 
   1   6   5      130.29      103.73      5.62 o 
   2   6   5      275.51      245.54     12.00 o 
   3   6   5       21.73       16.87      4.29 o 
   4   6   5       15.42       15.19      4.82 o 
   5   6   5       16.51       18.99      6.34 o 
   6   6   5       16.91       17.10      8.41 o 
 -10   7   5        0.02        0.41      3.02 o 
  -9   7   5        7.36        7.07      7.99 o 
  -8   7   5      136.95      162.65     13.54 o 
  -7   7   5       78.03       79.24     13.87 o 
  -6   7   5        1.41        2.29      4.44 o 
  -5   7   5      109.66      286.68     28.32 o 
  -4   7   5      281.28      298.40     24.67 o 
  -3   7   5      351.53      341.30     24.90 o 
  -2   7   5       65.60      349.42     25.64 o 
  -1   7   5       41.35      272.47     21.37 o 
   0   7   5      248.27      261.02     41.38 o 
   1   7   5       64.17       61.36      5.07 o 
   2   7   5       38.75       48.22     24.37 o 
   3   7   5       62.27      100.31     21.00 o 
   4   7   5        0.14        2.28      3.65 o 
   5   7   5        1.61        1.38      2.81 o 
  -8   8   5       13.05        8.65     15.49 o 
  -7   8   5        0.77        1.14      3.71 o 
  -6   8   5       45.71       51.90     10.45 o 
  -5   8   5       71.79      144.23     19.97 o 
  -4   8   5       78.71      144.84     11.96 o 
  -3   8   5       39.07       66.19      9.36 o 
  -2   8   5       91.87      109.46     17.47 o 
  -1   8   5      120.63      114.88     21.08 o 
   0   8   5       33.33       45.71     16.57 o 
   1   8   5        1.60        4.20      4.36 o 
   2   8   5        2.41        2.50      7.53 o 
   3   8   5       54.06       43.24     10.05 o 
   4   8   5        2.93        2.03      3.96 o 
  -9   9   5        0.24        1.54      3.17 o 
  -8   9   5        7.26        6.30      7.27 o 
  -7   9   5        1.60        0.40      3.21 o 
  -6   9   5        0.03        0.64      3.99 o 
  -5   9   5      455.83      480.93     22.21 o 
  -4   9   5       49.87       41.71      6.40 o 
  -3   9   5       48.53       42.66     10.00 o 
  -2   9   5        8.40       11.53      8.57 o 
  -1   9   5        0.40        0.16      5.23 o 
   0   9   5       19.39       15.86      7.50 o 
   1   9   5       26.32       17.38      8.36 o 
   2   9   5       35.39       36.49     12.19 o 
  -8  10   5        0.05        1.66      3.61 o 
  -7  10   5       37.23       33.98      8.56 o 
  -6  10   5        0.17        0.80      4.55 o 
  -5  10   5       91.90       90.77     12.18 o 
  -4  10   5       75.72       66.19     11.61 o 
  -3  10   5       61.63       60.45     10.68 o 
  -2  10   5       78.54       82.19     12.79 o 
  -1  10   5        0.18        1.59      4.19 o 
   0  10   5       31.67       29.52      7.78 o 
   1  10   5        0.07        1.22      4.75 o 
  -5  11   5        7.80        5.48      8.93 o 
  -4  11   5       50.39       39.41      9.68 o 
  -3  11   5        0.05        0.52      4.02 o 
  -2  11   5        1.15        1.04      3.46 o 
   2 -14   6        2.59        2.49      7.06 o 
   3 -14   6        1.92        2.00      3.28 o 
   4 -14   6        2.46        1.97      3.30 o 
   5 -14   6       41.83       34.64     19.56 o 
  -1 -13   6        3.02        2.14      3.76 o 
   0 -13   6       36.23       21.93     10.61 o 
   1 -13   6        0.98        2.07      5.37 o 
   2 -13   6        0.08        0.85      4.24 o 
   3 -13   6       13.05       12.30      8.09 o 
   4 -13   6        3.35        4.22      5.84 o 
   5 -13   6       52.55       60.94     10.70 o 
   6 -13   6       33.50       41.67     15.71 o 
   7 -13   6        1.96        3.91     10.35 o 
  -2 -12   6        4.66        4.06      4.45 o 
  -1 -12   6       13.69        5.63      6.56 o 
   0 -12   6      130.68      149.90     14.96 o 
   1 -12   6       97.61      100.16      9.93 o 
   2 -12   6        7.18        8.52      4.35 o 
   3 -12   6       51.62       42.61      9.75 o 
   4 -12   6        8.85       11.54      8.52 o 
   5 -12   6      118.55      122.40     13.80 o 
   6 -12   6      155.99      162.80     45.14 o 
   7 -12   6       11.99        7.63     10.92 o 
   8 -12   6        5.53        0.77      6.36 o 
  -4 -11   6        5.92        5.63      7.76 o 
  -3 -11   6       24.08       24.56      7.68 o 
  -2 -11   6        0.01        0.22      2.85 o 
  -1 -11   6        3.59        6.31      6.40 o 
   0 -11   6       12.04        9.30      6.03 o 
   1 -11   6       54.87       54.08     10.67 o 
   2 -11   6        0.70        0.76      3.13 o 
   3 -11   6        2.38        2.60      2.25 o 
   4 -11   6       40.56       49.20      8.30 o 
   5 -11   6       25.59       34.23      9.95 o 
   6 -11   6       19.57       12.81     13.19 o 
   7 -11   6        6.55        6.07      9.91 o 
   8 -11   6        1.54        2.65      5.83 o 
   9 -11   6       35.47       31.28     11.76 o 
  -5 -10   6        9.14        5.10     15.34 o 
  -4 -10   6        0.84        0.94      6.58 o 
  -3 -10   6        7.13        6.86      7.25 o 
  -2 -10   6       79.14       72.51     11.04 o 
  -1 -10   6       27.91       23.97      5.64 o 
   0 -10   6       11.38       14.77      5.24 o 
   2 -10   6       21.89       28.57      4.80 o 
   3 -10   6        2.24       11.14      6.43 o 
   4 -10   6      212.92      248.52     12.31 o 
   5 -10   6       22.26       18.65     13.98 o 
   6 -10   6       19.49       14.20     33.53 o 
   7 -10   6        2.35       46.05      8.88 o 
   8 -10   6        0.03        6.42      9.82 o 
   9 -10   6        9.23        6.81     15.12 o 
  10 -10   6       16.23       16.62     27.50 o 
  -6  -9   6        0.47        1.62      2.80 o 
  -5  -9   6        2.25        2.46      4.59 o 
  -4  -9   6        1.59        1.52      2.58 o 
  -3  -9   6       53.06       50.64      5.70 o 
  -2  -9   6       41.89       43.76     11.54 o 
  -1  -9   6       15.38       43.52     15.03 o 
   0  -9   6      192.14      623.42    319.71 o 
   1  -9   6        0.41        0.72      2.66 o 
   2  -9   6        0.53        0.54      1.81 o 
   3  -9   6        0.01        3.81      3.71 o 
   4  -9   6     1025.46      980.41     49.63 o 
   5  -9   6      469.39      520.38     52.24 o 
   6  -9   6       44.57       51.98     11.06 o 
   7  -9   6        5.46        3.23      7.41 o 
   8  -9   6       17.19        7.19     12.22 o 
   9  -9   6       74.72       47.79     37.85 o 
  10  -9   6       31.12       22.58     35.96 o 
  -7  -8   6       17.35       20.25     13.45 o 
  -6  -8   6        0.60        1.23      3.46 o 
  -5  -8   6       14.82       14.74      8.56 o 
  -4  -8   6       12.01       12.57      5.10 o 
  -3  -8   6       34.22       30.74      5.04 o 
  -2  -8   6      129.00      113.74      7.93 o 
  -1  -8   6       45.78       36.30      5.39 o 
   0  -8   6        5.93        4.17      5.44 o 
   1  -8   6       44.43       40.16      3.38 o 
   2  -8   6        2.28        1.01      1.07 o 
   3  -8   6        7.71        7.30      3.30 o 
   4  -8   6     1725.53     1812.57     51.46 o 
   5  -8   6      279.63      261.04     26.63 o 
   6  -8   6       25.38       25.17     12.03 o 
   7  -8   6        2.76        3.11      7.43 o 
   8  -8   6       10.61        6.08      7.82 o 
   9  -8   6       47.68       39.58     38.62 o 
  10  -8   6        1.22        0.24      3.14 o 
  -7  -7   6        0.01        0.12      4.79 o 
  -6  -7   6       11.66       55.16      9.29 o 
  -5  -7   6       61.74       52.67      5.04 o 
  -4  -7   6        3.49        3.64      2.36 o 
  -3  -7   6      255.19      242.64     10.82 o 
  -2  -7   6      130.72      141.50      7.68 o 
  -1  -7   6      314.33      347.91     13.43 o 
   0  -7   6      673.51      699.58     54.71 o 
   1  -7   6      215.96      227.88     11.57 o 
   2  -7   6      184.26      201.99      8.70 o 
   3  -7   6      780.05      865.64     24.90 o 
   4  -7   6      366.23      402.79     19.93 o 
   5  -7   6      124.48      132.27     13.16 o 
   6  -7   6      215.66      187.19      8.73 o 
   7  -7   6        4.25        4.13      4.70 o 
   8  -7   6       68.62       64.36     15.23 o 
   9  -7   6       54.38       65.87     14.70 o 
  10  -7   6        0.08        1.77      6.58 o 
  -8  -6   6       12.43       11.37     19.56 o 
  -7  -6   6        1.94        3.25      3.89 o 
  -6  -6   6        3.45        5.26      6.32 o 
  -5  -6   6       59.94       52.87      5.26 o 
  -4  -6   6      687.55      773.63     26.97 o 
  -3  -6   6      267.13      245.78     10.66 o 
  -2  -6   6       88.91      100.16      4.92 o 
  -1  -6   6       74.02       76.37      4.22 o 
   0  -6   6       47.63       41.46      2.86 o 
   1  -6   6      124.44      133.47      6.67 o 
   2  -6   6        3.94        4.91      1.77 o 
   4  -6   6        1.29        2.71      3.45 o 
   5  -6   6       23.97       30.91     20.07 o 
   6  -6   6       17.09       15.39      2.99 o 
   7  -6   6       26.10       25.73      5.31 o 
   8  -6   6        2.80       -0.79      6.03 o 
   9  -6   6       61.90       64.45     11.69 o 
  10  -6   6       20.72       11.41     22.32 o 
  -9  -5   6        0.52        0.20      4.64 o 
  -8  -5   6        7.88        9.19     10.69 o 
  -7  -5   6        0.52        4.24     10.59 o 
  -6  -5   6       22.78       17.26      3.03 o 
  -5  -5   6       25.41       35.94      5.28 o 
  -4  -5   6       81.06       78.29      5.26 o 
  -3  -5   6        7.37       11.74      4.11 o 
  -2  -5   6      148.31      157.76      5.25 o 
  -1  -5   6      341.30      433.76     46.91 o 
   0  -5   6      568.85      757.06     66.70 o 
   1  -5   6      168.39      219.59     28.92 o 
   2  -5   6      353.78      875.14     28.95 o 
   3  -5   6      322.03      498.92    136.45 o 
   4  -5   6       11.55      116.99     10.40 o 
   5  -5   6        5.13        4.61      2.22 o 
   6  -5   6        2.53        0.60      1.39 o 
   7  -5   6       27.23       28.89      8.11 o 
   8  -5   6        0.01       -0.15      2.33 o 
   9  -5   6       19.13       14.48     22.73 o 
  10  -5   6        2.27        0.50      4.69 o 
  -9  -4   6        9.35        7.74      7.00 o 
  -8  -4   6        7.09        2.60      3.86 o 
  -7  -4   6       13.68       15.16     13.47 o 
  -6  -4   6       17.00       18.08      2.95 o 
  -5  -4   6      134.28      128.68      5.28 o 
  -4  -4   6        5.35        4.32      2.20 o 
  -3  -4   6      285.81      295.65      6.70 o 
  -2  -4   6       57.26       55.64      3.53 o 
  -1  -4   6      130.69      126.98      3.36 o 
   0  -4   6      336.30      325.61      6.15 o 
   1  -4   6      106.35      118.49      3.01 o 
   2  -4   6      268.40      301.59     10.53 o 
   3  -4   6       22.70       27.99      6.17 o 
   4  -4   6       10.96        9.96      2.46 o 
   5  -4   6       26.10       25.04      3.25 o 
   6  -4   6       29.33       25.58      3.91 o 
   7  -4   6       13.92       11.28      8.60 o 
   8  -4   6       26.08       17.14     15.05 o 
   9  -4   6        8.43        6.36      7.64 o 
  10  -4   6        4.57        6.55     15.83 o 
  -9  -3   6       60.40       72.95     10.47 o 
  -8  -3   6        4.79        4.04      4.40 o 
  -7  -3   6      121.33      121.59     11.29 o 
  -6  -3   6      532.65      508.81     18.08 o 
  -5  -3   6      656.04      664.33     14.60 o 
  -4  -3   6       23.07       23.76      1.71 o 
  -3  -3   6       28.06       30.46      4.46 o 
  -2  -3   6      112.17      136.92      7.08 o 
  -1  -3   6      597.04      641.84     10.15 o 
   0  -3   6       35.85       27.40      2.05 o 
   1  -3   6       19.38       17.26      1.60 o 
   2  -3   6        3.96        4.34      1.80 o 
   3  -3   6        0.12        4.34      2.50 o 
   4  -3   6        5.32        8.69      3.79 o 
   5  -3   6       15.34       12.49      4.62 o 
   6  -3   6       59.44       55.79      7.14 o 
   7  -3   6        1.13        0.04      2.96 o 
   8  -3   6      152.02      144.93     18.35 o 
   9  -3   6       73.11       76.47      8.71 o 
  10  -3   6       11.89        6.10     11.86 o 
 -10  -2   6        6.86        4.71      6.73 o 
  -9  -2   6       21.83       10.15     11.91 o 
  -8  -2   6       17.86       13.03     12.31 o 
  -7  -2   6      435.68      426.87     22.78 o 
  -6  -2   6      351.94      323.85     16.70 o 
  -5  -2   6       73.11       64.95      3.34 o 
  -4  -2   6      145.67      136.38      8.89 o 
  -3  -2   6       81.20       93.58      7.82 o 
  -2  -2   6       69.43       69.46      5.95 o 
  -1  -2   6      177.29      220.44      6.93 o 
   0  -2   6        0.44        2.49      1.19 o 
   1  -2   6      180.96      214.23      5.02 o 
   2  -2   6       66.60       68.43      4.92 o 
   3  -2   6       99.46      115.46      6.67 o 
   4  -2   6      149.13      138.81      6.20 o 
   5  -2   6       70.26       63.54      7.24 o 
   6  -2   6      286.27      275.85     27.00 o 
   7  -2   6      500.45      520.58     17.18 o 
   8  -2   6       20.99       11.56     11.58 o 
   9  -2   6       21.00        9.12     10.08 o 
  10  -2   6        6.81        3.26      3.90 o 
 -10  -1   6       19.69       18.98     14.68 o 
  -9  -1   6        1.15        1.95      4.37 o 
  -8  -1   6       31.56       29.66      8.32 o 
  -7  -1   6      287.81      293.14     17.22 o 
  -6  -1   6      251.73      235.41      8.11 o 
  -5  -1   6       12.96       17.15      1.92 o 
  -4  -1   6      249.56      255.77      3.86 o 
  -3  -1   6        8.84       12.03      1.72 o 
  -2  -1   6     1166.74     1229.05     17.20 o 
  -1  -1   6     1082.36     1047.48     12.37 o 
   0  -1   6       25.30       28.28      1.82 o 
   1  -1   6      151.66      144.41      3.81 o 
   2  -1   6      129.70      133.24      5.79 o 
   3  -1   6      469.04      517.52     10.40 o 
   4  -1   6      403.70      480.93     18.70 o 
   5  -1   6        9.07        6.92      4.46 o 
   6  -1   6        0.41        1.72      2.34 o 
   7  -1   6       30.65       26.24      8.79 o 
   8  -1   6        5.10        5.02      6.64 o 
   9  -1   6        8.98       12.99     12.45 o 
  10  -1   6        8.56        5.87      9.49 o 
 -10   0   6       11.11        8.61      6.28 o 
  -9   0   6       52.04       62.36     14.82 o 
  -8   0   6       39.74       45.28     10.99 o 
  -7   0   6       23.52       20.27      3.54 o 
  -6   0   6       59.90      107.44     83.92 o 
  -5   0   6       19.08       32.43      6.60 o 
  -4   0   6       85.93      115.17     18.59 o 
  -3   0   6      163.37      195.38      4.27 o 
  -2   0   6       44.25      121.91     31.91 o 
  -1   0   6      837.47     1015.94     14.18 o 
   0   0   6       13.79       15.48      3.86 o 
   1   0   6      237.77      278.16      7.19 o 
   2   0   6        3.70        5.97      2.80 o 
   3   0   6      103.83      109.63     10.12 o 
   4   0   6       45.45       43.68      6.70 o 
   5   0   6      343.28      366.58     18.45 o 
   6   0   6      250.38      284.56     21.43 o 
   7   0   6       78.49       92.45     23.94 o 
   8   0   6        9.86        4.62      9.01 o 
   9   0   6        4.76        0.90      4.24 o 
 -10   1   6        1.53        1.73      4.53 o 
  -9   1   6        5.93        5.82      7.58 o 
  -8   1   6      111.05      114.89      7.83 o 
  -7   1   6      114.55      103.80      7.56 o 
  -6   1   6      113.08      103.69      4.44 o 
  -5   1   6      141.55      129.76      5.32 o 
  -4   1   6       53.08       53.38      3.16 o 
  -3   1   6      161.18      162.28      3.86 o 
  -2   1   6      136.51      150.86      4.05 o 
  -1   1   6       54.99       48.61      3.30 o 
   0   1   6      423.71      474.40     16.64 o 
   1   1   6       84.40       90.78      5.45 o 
   2   1   6       63.17       61.46      6.80 o 
   3   1   6       11.05        9.25      5.58 o 
   4   1   6      127.20      108.18      7.99 o 
   5   1   6        4.60        6.68      6.91 o 
   6   1   6       71.06       70.68      9.17 o 
   7   1   6       14.87       16.50     16.55 o 
   8   1   6       21.64       37.47      8.27 o 
   9   1   6        1.46        3.77      8.09 o 
 -11   2   6        1.14        1.34      4.62 o 
 -10   2   6       15.67       18.96      9.22 o 
  -9   2   6        1.64        2.15      2.61 o 
  -8   2   6        5.40        6.53      4.42 o 
  -7   2   6      106.97      104.32      7.34 o 
  -6   2   6      112.16      109.49      6.72 o 
  -5   2   6      220.20      217.73      8.50 o 
  -4   2   6       61.60       63.63      3.36 o 
  -3   2   6      113.95      130.39      4.73 o 
  -2   2   6       61.96       89.88      6.82 o 
  -1   2   6      348.52      376.28     15.74 o 
   0   2   6      205.93      242.39      9.23 o 
   1   2   6       29.04       29.91      5.41 o 
   2   2   6      582.66      615.40     20.37 o 
   3   2   6       16.92       23.09     13.88 o 
   4   2   6      285.38      299.25     16.82 o 
   5   2   6       39.24       43.93     15.42 o 
   6   2   6        0.84        1.84      4.37 o 
   7   2   6        0.30        3.97      4.95 o 
   8   2   6        0.46        1.97      4.09 o 
 -11   3   6       13.83       14.51     12.01 o 
 -10   3   6       88.27      102.99     10.88 o 
  -9   3   6      204.34      222.94     12.12 o 
  -8   3   6      184.71      177.19      9.61 o 
  -7   3   6      160.28      172.08     11.36 o 
  -6   3   6      158.19      181.67      8.95 o 
  -5   3   6      305.43      325.13     10.90 o 
  -4   3   6       63.08       63.49      4.01 o 
  -3   3   6      312.29      357.52     28.67 o 
  -2   3   6      456.23      491.40     20.40 o 
  -1   3   6      370.09      432.17     16.16 o 
   0   3   6      379.39      368.52      9.92 o 
   1   3   6       59.91       60.22      6.86 o 
   2   3   6      313.07      345.48     17.52 o 
   3   3   6      187.13      193.92     13.35 o 
   4   3   6      188.56      206.55     17.22 o 
   5   3   6      153.12      151.93     11.81 o 
   6   3   6      177.29      205.33     14.68 o 
   7   3   6       71.64       83.29      8.35 o 
   8   3   6       16.90       12.75     12.96 o 
 -10   4   6        6.41        4.14      3.57 o 
  -9   4   6        0.86        1.62      2.95 o 
  -8   4   6        0.72        1.54      1.97 o 
  -7   4   6      111.98      101.34      8.51 o 
  -6   4   6       50.29       45.22      3.89 o 
  -5   4   6        5.39        6.10      3.54 o 
  -4   4   6      120.55      136.96      9.38 o 
  -3   4   6      156.30      166.72     13.15 o 
  -2   4   6      285.26      313.32     21.00 o 
  -1   4   6        1.11        3.00      5.62 o 
   0   4   6        5.73        9.56      4.16 o 
   1   4   6       81.58       87.04      5.12 o 
   2   4   6      254.35      237.00     10.53 o 
   3   4   6        9.02        7.10      4.59 o 
   4   4   6       79.51       75.64      6.84 o 
   5   4   6        0.01        0.32      3.72 o 
   6   4   6       34.43       47.97     10.45 o 
   7   4   6        5.38        2.28      3.22 o 
 -10   5   6       54.39       61.79     11.86 o 
  -9   5   6        0.87        1.29      2.97 o 
  -8   5   6       50.03       47.56      6.86 o 
  -7   5   6      475.41      539.88     18.93 o 
  -6   5   6      217.98      266.41     52.82 o 
  -5   5   6        2.34        1.07      4.59 o 
  -4   5   6      219.31      249.48     15.01 o 
  -3   5   6       16.25       23.79      6.22 o 
  -2   5   6       34.61       46.30      9.24 o 
  -1   5   6        2.47        2.11      4.46 o 
   0   5   6       20.45       96.26     57.60 o 
   1   5   6       72.45       66.12      5.60 o 
   2   5   6      219.13      254.39     45.65 o 
   3   5   6       94.56      303.37    123.62 o 
   4   5   6        1.39        1.72      4.89 o 
   5   5   6        0.43        2.83      3.79 o 
   6   5   6        0.05        1.17      3.89 o 
 -10   6   6       30.42       23.29     13.85 o 
  -9   6   6        0.21        1.07      2.86 o 
  -7   6   6      200.37      183.06     22.47 o 
  -6   6   6       11.81       14.74     12.90 o 
  -5   6   6       71.23       91.35     15.81 o 
  -4   6   6       86.18       73.54      8.17 o 
  -3   6   6      154.65      399.23     27.97 o 
  -2   6   6      398.75      435.99     47.59 o 
  -1   6   6        9.16       46.11     25.90 o 
   0   6   6       46.35       60.42     19.04 o 
   1   6   6       32.58       29.77      3.90 o 
   2   6   6        8.02        5.10      3.36 o 
   3   6   6      106.11      100.31      7.30 o 
   4   6   6        9.83        8.33      4.77 o 
   5   6   6        4.26        2.65      3.53 o 
 -10   7   6        3.68        3.58      3.47 o 
  -9   7   6       21.94       16.50     18.83 o 
  -8   7   6      111.27       99.56     13.60 o 
  -7   7   6       26.13       22.71      7.89 o 
  -6   7   6      104.41      101.57     14.95 o 
  -5   7   6       21.38       21.43      8.44 o 
  -4   7   6        0.93        2.63      4.70 o 
  -3   7   6       94.20       94.28     11.91 o 
  -2   7   6       20.44       24.18      7.32 o 
  -1   7   6       18.15       17.69     15.48 o 
   0   7   6       24.13       20.61      5.72 o 
   1   7   6       24.94       23.74      7.49 o 
   2   7   6       90.12       83.40      9.20 o 
   3   7   6       23.82       22.64      8.75 o 
   4   7   6        0.02        0.36      4.03 o 
  -9   8   6       42.88       37.81      9.87 o 
  -8   8   6       51.95       55.19      8.10 o 
  -7   8   6       52.64       54.19      9.60 o 
  -6   8   6       11.29       11.57     13.35 o 
  -5   8   6        9.76       12.60     12.94 o 
  -4   8   6      249.85      239.52     20.62 o 
  -3   8   6       18.13       19.92     10.87 o 
  -2   8   6      214.93      205.37     17.54 o 
  -1   8   6        9.82       11.63     13.77 o 
   0   8   6       13.62       13.98     12.45 o 
   1   8   6       55.65       53.50     10.36 o 
   2   8   6       48.78       47.09      8.70 o 
   3   8   6       37.01       35.84     10.52 o 
  -8   9   6        1.78        0.71      3.90 o 
  -7   9   6        6.67        8.75      4.77 o 
  -6   9   6       57.80       56.15     10.03 o 
  -5   9   6        4.01        2.10      5.05 o 
  -4   9   6        2.21        2.61      3.53 o 
  -3   9   6        3.42        2.68      2.73 o 
  -2   9   6        0.11        1.52      2.66 o 
  -1   9   6       69.26       66.19     13.20 o 
   0   9   6       17.97       12.66     17.54 o 
   1   9   6       46.26       38.35      8.57 o 
  -7  10   6        5.51        2.80     13.17 o 
  -6  10   6       16.52        9.05     18.79 o 
  -5  10   6       34.01       34.84      8.80 o 
  -4  10   6       41.02       40.83      6.89 o 
  -3  10   6        1.92        7.31     13.04 o 
  -2  10   6        2.17        3.59      8.62 o 
  -1  10   6       23.39       28.46     10.07 o 
   2 -14   7       34.98       30.15     14.97 o 
   3 -14   7       30.27       20.40     15.24 o 
   4 -14   7       25.61       15.12     11.69 o 
   5 -14   7       29.52       24.43     18.93 o 
  -1 -13   7        2.74        3.06      7.66 o 
   0 -13   7        0.08        0.41      1.99 o 
   1 -13   7        4.11        7.11      5.12 o 
   2 -13   7        0.11        1.95      3.96 o 
   3 -13   7        1.22        2.38      3.50 o 
   4 -13   7        1.48        1.00      3.05 o 
   5 -13   7        6.43        4.47      5.46 o 
   6 -13   7        2.54        2.26      7.49 o 
   7 -13   7       32.43       28.24     30.28 o 
  -2 -12   7       79.71       82.06     11.38 o 
  -1 -12   7       29.08       21.96      7.31 o 
   0 -12   7        1.84       19.05     13.96 o 
   1 -12   7       51.96       41.79      6.93 o 
   2 -12   7        1.45        3.22      4.42 o 
   3 -12   7        1.76        2.12      4.69 o 
   4 -12   7        4.08        6.18      5.86 o 
   5 -12   7        0.06       38.69      6.99 o 
   6 -12   7       68.45       52.68     15.06 o 
   7 -12   7        8.10       19.24     17.75 o 
   8 -12   7        0.65       53.36     26.68 o 
  -4 -11   7        0.00        1.05      4.87 o 
  -3 -11   7       20.18        8.39     17.09 o 
  -2 -11   7        1.23        2.12      3.25 o 
  -1 -11   7        2.53        2.36      2.58 o 
   0 -11   7       71.54       81.56      7.88 o 
   1 -11   7       75.08       72.95      8.66 o 
   2 -11   7        7.42        5.19      3.41 o 
   3 -11   7       19.00       10.07      7.62 o 
   4 -11   7        3.13        1.17      3.13 o 
   5 -11   7       40.06       32.44     24.50 o 
   6 -11   7       41.16       25.80     19.51 o 
   7 -11   7       53.17       50.06     14.61 o 
   8 -11   7        0.00        2.45      9.04 o 
   9 -11   7        0.13       -0.24      4.25 o 
  -5 -10   7       11.85        4.49      7.70 o 
  -4 -10   7        0.01        1.35      1.98 o 
  -3 -10   7       29.37       34.16      8.39 o 
  -2 -10   7       32.14       39.57      6.01 o 
  -1 -10   7        6.83        2.34      3.00 o 
   0 -10   7        7.16        5.88      4.54 o 
   1 -10   7        0.09        1.31      2.12 o 
   2 -10   7        5.17        5.40      4.38 o 
   3 -10   7        2.13        3.26      4.43 o 
   4 -10   7        2.12        2.50      3.66 o 
   5 -10   7      105.82      103.63     17.56 o 
   6 -10   7        9.70       12.24     18.06 o 
   7 -10   7        3.26        5.12     10.50 o 
   8 -10   7       21.80       27.60      9.86 o 
   9 -10   7        4.74        3.55      9.23 o 
  -6  -9   7        4.84       11.50      9.75 o 
  -5  -9   7       27.85       30.94      6.35 o 
  -4  -9   7        1.24       33.78      7.44 o 
  -3  -9   7        7.92        8.16      8.01 o 
  -2  -9   7       34.62       30.51      4.72 o 
  -1  -9   7      258.71      248.58     16.11 o 
   0  -9   7      276.72      287.47     17.83 o 
   1  -9   7       13.96       15.75      7.44 o 
   2  -9   7      127.98      131.02      6.64 o 
   3  -9   7       17.17       18.84      7.98 o 
   4  -9   7      301.22      300.70     18.11 o 
   5  -9   7      288.78      269.59     30.46 o 
   6  -9   7       32.21       28.50     32.07 o 
   7  -9   7        9.28       10.14      6.60 o 
   8  -9   7       43.66       30.84     45.66 o 
   9  -9   7        0.01       27.29     10.36 o 
  10  -9   7        7.80        9.59     19.99 o 
  -6  -8   7        0.30        0.19      3.43 o 
  -5  -8   7        0.02        1.16      2.83 o 
  -4  -8   7       16.06       18.28     19.21 o 
  -3  -8   7      237.30      222.71     10.99 o 
  -2  -8   7        0.02        1.42      2.14 o 
  -1  -8   7       18.41       16.67      7.96 o 
   0  -8   7        3.85        2.23      1.75 o 
   1  -8   7       10.69       10.90      4.02 o 
   2  -8   7        0.11        0.62      1.00 o 
   3  -8   7        3.08        3.09      3.11 o 
   4  -8   7       95.34       95.00     12.21 o 
   5  -8   7      120.98      105.63     23.56 o 
   6  -8   7       14.89       12.75     16.35 o 
   7  -8   7        0.47        1.60      4.57 o 
   8  -8   7       14.94       12.58     17.80 o 
   9  -8   7        0.62        0.25      3.03 o 
  10  -8   7        2.33        3.01      6.69 o 
  -7  -7   7       89.37      109.26     10.48 o 
  -6  -7   7        0.03        0.75      3.57 o 
  -5  -7   7        6.54        4.06      7.00 o 
  -4  -7   7      299.25      389.10     23.66 o 
  -3  -7   7       18.86       38.04      6.36 o 
  -2  -7   7       68.93      100.98     22.41 o 
  -1  -7   7       59.30       59.92      4.00 o 
   0  -7   7       80.34       71.16      5.03 o 
   1  -7   7        0.00        4.43      5.05 o 
   2  -7   7       24.16       25.09      1.51 o 
   3  -7   7        6.76       68.00      8.13 o 
   4  -7   7       20.11       61.09      7.66 o 
   5  -7   7       92.13      142.93     15.79 o 
   6  -7   7       34.51       41.30     10.84 o 
   7  -7   7      119.73      319.85     26.01 o 
   8  -7   7       67.86       50.84     33.53 o 
   9  -7   7        0.04        1.43      3.96 o 
  10  -7   7       12.10       85.36     13.10 o 
  -8  -6   7       53.61       72.73     11.05 o 
  -7  -6   7        2.49        2.63      4.22 o 
  -6  -6   7        0.49        1.29      3.42 o 
  -5  -6   7       21.91       21.80      7.30 o 
  -4  -6   7      672.16      673.28     22.61 o 
  -3  -6   7      190.58      217.08      7.59 o 
  -2  -6   7        4.80        6.51      3.38 o 
  -1  -6   7      104.08      101.53      4.47 o 
   0  -6   7       45.99       46.10      2.90 o 
   1  -6   7        0.39        0.56      0.75 o 
   2  -6   7       67.75       75.85      8.72 o 
   3  -6   7        0.74        1.40      1.95 o 
   4  -6   7        0.49        1.36      3.38 o 
   5  -6   7        3.00        4.11      5.74 o 
   6  -6   7        0.76        0.39      0.72 o 
   7  -6   7       11.38       12.21     12.17 o 
   8  -6   7       30.65       30.61     21.82 o 
   9  -6   7        0.12        1.43      5.42 o 
  10  -6   7        5.09        5.35      9.07 o 
  -8  -5   7        9.68       11.90     17.00 o 
  -7  -5   7        2.20        3.26      3.79 o 
  -6  -5   7       33.49       30.04     16.20 o 
  -5  -5   7        0.06        0.37      1.17 o 
  -4  -5   7      665.53      619.50     25.64 o 
  -3  -5   7      292.75      262.54      7.73 o 
  -2  -5   7       79.60       83.92      3.42 o 
  -1  -5   7        0.35        0.37      0.71 o 
   0  -5   7      338.10      347.11      5.05 o 
   1  -5   7       78.77       79.49      3.61 o 
   2  -5   7       43.66       40.77      5.32 o 
   3  -5   7        1.02        2.10      2.58 o 
   4  -5   7       20.51       24.37     21.10 o 
   5  -5   7        1.29        0.41      0.60 o 
   6  -5   7       26.13       24.59      3.79 o 
   7  -5   7       49.54       46.13      5.40 o 
   8  -5   7        4.28        3.61      6.23 o 
   9  -5   7        3.82        2.85      6.58 o 
  10  -5   7        6.82        8.09     15.21 o 
  -9  -4   7       78.23      122.19     18.63 o 
  -8  -4   7      150.09      180.68     14.52 o 
  -7  -4   7       42.54       32.54      6.71 o 
  -6  -4   7       30.41       26.03     17.66 o 
  -5  -4   7        5.85        4.76      3.43 o 
  -4  -4   7        8.98       15.02     12.08 o 
  -3  -4   7       13.09        9.24      7.29 o 
  -2  -4   7      320.39      335.01     16.75 o 
  -1  -4   7       16.80       14.75      1.45 o 
   0  -4   7      126.65      133.36      4.28 o 
   1  -4   7      126.96      135.31      4.31 o 
   2  -4   7       13.60       15.16      1.65 o 
   3  -4   7      358.55      358.10      5.83 o 
   4  -4   7       10.71        6.56      2.06 o 
   5  -4   7        7.27       10.07      3.23 o 
   6  -4   7        4.87        4.75      4.01 o 
   7  -4   7       27.23       24.42      8.28 o 
   8  -4   7       52.43       37.08     10.18 o 
   9  -4   7      185.13      207.96     17.82 o 
  10  -4   7       74.32       87.15     12.14 o 
  -9  -3   7       23.00       22.66     16.18 o 
  -8  -3   7       26.71       36.25      9.31 o 
  -7  -3   7        3.25        5.37      4.12 o 
  -6  -3   7      289.44      270.65     21.68 o 
  -5  -3   7      399.80      371.29     18.25 o 
  -4  -3   7       99.20       82.06      8.12 o 
  -3  -3   7        1.13        1.72      1.89 o 
  -2  -3   7        0.58        1.25      3.14 o 
  -1  -3   7      140.59      127.49      3.40 o 
   0  -3   7      133.04      131.43      3.61 o 
   1  -3   7       61.57       54.26      3.38 o 
   2  -3   7        2.00        2.38      1.37 o 
   3  -3   7      223.85      234.86      9.32 o 
   4  -3   7        8.94        6.25      2.99 o 
   5  -3   7       29.14       25.77      3.17 o 
   6  -3   7       20.90       23.58     10.98 o 
   7  -3   7       88.07       79.30     10.42 o 
   8  -3   7        0.66        2.37      3.13 o 
   9  -3   7       10.81        4.02      5.39 o 
  10  -3   7        4.35        1.32      5.20 o 
 -10  -2   7        0.56        0.87      3.35 o 
  -9  -2   7       29.90       19.71      6.80 o 
  -8  -2   7       18.01        8.23     14.44 o 
  -7  -2   7       34.85       49.55     10.81 o 
  -6  -2   7       16.76       15.81      1.81 o 
  -5  -2   7      314.47      393.67     16.32 o 
  -4  -2   7      140.93      198.58     13.01 o 
  -3  -2   7       74.53      104.24      8.26 o 
  -2  -2   7      171.39      248.67     69.27 o 
  -1  -2   7       16.83       47.42     14.43 o 
   0  -2   7       14.33       14.27      2.08 o 
   1  -2   7      119.06      109.72      4.39 o 
   2  -2   7      230.79      239.33     20.04 o 
   3  -2   7       32.56       33.93      4.99 o 
   4  -2   7       55.40       75.32     21.38 o 
   5  -2   7      126.72      354.59    149.22 o 
   6  -2   7        8.06       19.06      6.53 o 
   7  -2   7      173.28      199.35     14.03 o 
   8  -2   7       32.78       38.39      6.07 o 
   9  -2   7       68.33       85.31     17.44 o 
 -10  -1   7       64.14       63.98     14.54 o 
  -9  -1   7       10.57       11.31     11.79 o 
  -8  -1   7        0.02        1.13      2.20 o 
  -7  -1   7       56.85       53.02     18.85 o 
  -6  -1   7       54.92       50.97      3.98 o 
  -5  -1   7       56.18       54.60      1.78 o 
  -4  -1   7       72.05       66.72      1.47 o 
  -3  -1   7        1.02        0.77      0.54 o 
  -2  -1   7        0.19        1.44      0.95 o 
  -1  -1   7       34.83       29.20      2.32 o 
   0  -1   7       54.97       57.17      3.36 o 
   1  -1   7      151.04      155.87      5.10 o 
   2  -1   7       43.99       54.29      4.59 o 
   3  -1   7       35.77       36.17      4.92 o 
   4  -1   7       40.86       44.27      6.96 o 
   5  -1   7        8.60       17.52     11.93 o 
   6  -1   7      515.75      544.14     20.55 o 
   7  -1   7       35.82       32.82     13.53 o 
   8  -1   7       19.31       18.45     21.05 o 
   9  -1   7        0.93       -0.01      3.79 o 
 -10   0   7        3.55        3.87      3.71 o 
  -9   0   7        1.23        2.86      4.76 o 
  -8   0   7        0.32        0.94      2.41 o 
  -7   0   7       77.00       79.29      4.54 o 
  -6   0   7       45.53       38.58      4.56 o 
  -5   0   7      216.36      213.77      6.61 o 
  -4   0   7       81.95       75.94      3.03 o 
  -3   0   7      220.38      201.65      4.70 o 
  -2   0   7       68.55       67.60      3.14 o 
  -1   0   7       17.77       11.94      1.57 o 
   0   0   7      253.14      245.79      6.46 o 
   1   0   7        5.75        4.04      1.59 o 
   2   0   7      141.02      122.35      7.95 o 
   3   0   7        0.01        1.00      3.55 o 
   4   0   7       24.04       24.61      7.32 o 
   5   0   7       83.81       83.20     10.94 o 
   6   0   7      184.09      195.92     13.47 o 
   7   0   7       10.40        7.74      6.63 o 
   8   0   7        0.01        2.17      3.43 o 
   9   0   7        2.18        3.09      7.84 o 
 -10   1   7       21.17       21.51     10.17 o 
  -9   1   7      102.01      131.52     11.44 o 
  -8   1   7       11.55       10.48      8.87 o 
  -7   1   7      228.84      234.99     14.26 o 
  -6   1   7       58.29       54.34      5.90 o 
  -5   1   7       14.22       16.02      2.63 o 
  -4   1   7       70.86       74.60      4.12 o 
  -3   1   7       62.30       60.65      3.96 o 
  -2   1   7      306.82      276.48      6.81 o 
  -1   1   7      691.16      694.77     54.30 o 
   0   1   7      294.83      274.01      6.21 o 
   1   1   7       75.17       69.85      4.29 o 
   2   1   7       74.45       80.33      7.25 o 
   3   1   7       17.10       25.82     13.94 o 
   4   1   7       66.65       61.24     17.60 o 
   5   1   7      251.72      258.47     19.82 o 
   6   1   7       14.26       13.13     13.19 o 
   7   1   7      116.69      142.88     14.61 o 
   8   1   7       25.77       26.33      8.14 o 
 -10   2   7       32.63       27.46      8.37 o 
  -9   2   7        3.14        5.38      5.83 o 
  -8   2   7       66.12       64.71      7.88 o 
  -7   2   7       68.49       61.31      6.10 o 
  -6   2   7        8.83       10.80      6.53 o 
  -5   2   7       17.71       19.09      3.14 o 
  -4   2   7       38.28       35.96      3.69 o 
  -3   2   7       71.59       66.54      3.15 o 
  -2   2   7        0.09        1.27      2.76 o 
  -1   2   7      135.41      142.39      7.25 o 
   0   2   7      165.52      145.36      5.87 o 
   1   2   7        9.51       10.95      2.84 o 
   2   2   7        1.36        0.53      3.64 o 
   3   2   7        9.57        7.13      5.16 o 
   4   2   7       31.63       27.59      7.16 o 
   5   2   7       14.12       15.87     15.80 o 
   6   2   7        4.41        5.41      4.46 o 
   7   2   7       54.40       52.68     11.87 o 
   8   2   7        0.01        2.13      3.03 o 
 -10   3   7       26.34       31.97      7.79 o 
  -9   3   7        0.23        0.07      4.11 o 
  -8   3   7       29.65       38.08      5.29 o 
  -7   3   7        0.17        0.77      2.24 o 
  -6   3   7       14.61       16.01      6.55 o 
  -5   3   7        8.97        8.43      4.64 o 
  -4   3   7        2.09        6.36      3.62 o 
  -3   3   7        5.90      116.08    122.24 o 
  -2   3   7      196.24      225.66     12.27 o 
  -1   3   7      115.20      284.96     13.86 o 
   0   3   7      299.07      247.02      9.00 o 
   1   3   7      120.42       96.19      5.68 o 
   2   3   7       39.08       29.32      6.35 o 
   3   3   7        3.82        4.04      6.02 o 
   4   3   7       16.58       13.69     13.11 o 
   5   3   7       23.47       42.69     16.57 o 
   6   3   7       68.77       78.40     11.94 o 
   7   3   7        4.15        5.15      4.64 o 
 -10   4   7        1.25        3.26      7.18 o 
  -8   4   7       71.22       85.74     11.84 o 
  -7   4   7        0.82        1.02      1.61 o 
  -6   4   7       22.45       21.70      3.86 o 
  -5   4   7       72.30      120.38     53.88 o 
  -4   4   7       38.57       36.32      8.16 o 
  -3   4   7        6.07        7.31      6.25 o 
  -2   4   7      285.34      266.95     18.13 o 
  -1   4   7      280.88      244.86     13.45 o 
   0   4   7        8.62        8.99      1.59 o 
   1   4   7      123.70      121.74      7.76 o 
   2   4   7       81.84       80.07      5.75 o 
   3   4   7      134.34      121.69      8.52 o 
   4   4   7      206.73      205.87     13.65 o 
   5   4   7       16.96       11.46      9.88 o 
   6   4   7        0.94        0.39      3.60 o 
 -10   5   7        0.20        2.40      7.35 o 
  -9   5   7        8.26        5.03      5.90 o 
  -8   5   7        7.87        7.16      7.32 o 
  -7   5   7        8.17        5.75      3.91 o 
  -6   5   7       73.89       57.41      7.64 o 
  -5   5   7        0.38        1.21      3.92 o 
  -4   5   7      284.43      260.53     13.75 o 
  -3   5   7       50.86       42.63      6.88 o 
  -2   5   7      192.76      186.16     12.11 o 
  -1   5   7       13.43       11.73      6.51 o 
   0   5   7       13.16        8.22      5.37 o 
   1   5   7       20.92       10.93      3.59 o 
   2   5   7        1.55        0.37      2.63 o 
   3   5   7       29.04       33.62      4.95 o 
   4   5   7       11.61       13.75      5.42 o 
   5   5   7        2.87        1.43      3.02 o 
  -9   6   7        9.79        8.52     11.59 o 
  -8   6   7       47.01       41.25      6.17 o 
  -7   6   7       56.79       54.91      7.79 o 
  -6   6   7       34.51       25.99      7.83 o 
  -5   6   7      107.17      109.24     10.51 o 
  -4   6   7      121.77      127.05     13.62 o 
  -3   6   7       46.98       50.74      8.95 o 
  -2   6   7       57.13       54.86      7.99 o 
  -1   6   7      130.04      120.18     11.36 o 
   0   6   7       89.12       91.77      9.16 o 
   1   6   7       29.59       24.51      7.95 o 
   2   6   7       65.76       63.74      9.75 o 
   3   6   7       48.44       49.02     10.56 o 
   4   6   7       11.74       12.59      7.31 o 
   5   6   7       23.66       29.91      8.94 o 
  -9   7   7        1.22        1.20      2.42 o 
  -8   7   7        0.68        1.21      2.75 o 
  -7   7   7        0.65        1.84      3.73 o 
  -6   7   7        0.02        0.95      2.87 o 
  -5   7   7        7.56        6.79      7.83 o 
  -4   7   7       29.64       25.08     17.88 o 
  -3   7   7        2.74        3.26      3.72 o 
  -2   7   7       42.48       37.95     11.96 o 
  -1   7   7       22.18       26.50      6.56 o 
   0   7   7       39.03       40.77      9.40 o 
   1   7   7       12.39        8.97      9.10 o 
   2   7   7      100.18       86.37     13.20 o 
   3   7   7        3.83        2.75      5.09 o 
  -8   8   7       48.83       38.49      7.79 o 
  -7   8   7        1.29       33.90      9.63 o 
  -6   8   7       31.67       27.74      7.72 o 
  -5   8   7        6.61        6.50      8.41 o 
  -4   8   7      161.78      148.38     14.91 o 
  -3   8   7       48.43       59.12     16.21 o 
  -2   8   7        0.16      110.82     14.34 o 
  -1   8   7        0.08        2.43      5.03 o 
   0   8   7        0.13       23.09      9.09 o 
   1   8   7       49.25       40.57      8.02 o 
   2   8   7        0.81        0.03      7.10 o 
  -7   9   7        2.72        2.17      2.08 o 
  -6   9   7       46.21       66.81      8.85 o 
  -5   9   7       61.09       73.32     12.79 o 
  -4   9   7        2.56        2.59      6.03 o 
  -3   9   7        6.68        6.50     10.77 o 
  -2   9   7       31.71       58.96     21.95 o 
  -1   9   7       30.69       45.66     13.98 o 
   0   9   7        8.77        5.37      9.27 o 
  -4  10   7        0.00        2.44      6.27 o 
  -3  10   7        0.94        2.56      3.66 o 
   3 -14   8        2.84        1.00      4.25 o 
   4 -14   8        1.12        4.14     10.83 o 
   0 -13   8        0.08        1.12      3.89 o 
   1 -13   8       23.86       49.71     20.39 o 
   2 -13   8        0.78        3.38      5.77 o 
   3 -13   8        0.00        1.21      4.59 o 
   4 -13   8       36.01       40.60     12.49 o 
   5 -13   8       89.29       83.32     14.44 o 
   6 -13   8       20.07       13.53     32.36 o 
   7 -13   8        0.62        0.94      5.38 o 
  -2 -12   8        0.26        0.19      1.84 o 
  -1 -12   8        2.39        2.17      4.28 o 
   0 -12   8        1.48        1.16      3.74 o 
   1 -12   8       31.46       27.76      7.18 o 
   2 -12   8       17.11       23.61      6.88 o 
   3 -12   8        0.37        1.01      5.63 o 
   4 -12   8        8.58       10.49     10.36 o 
   5 -12   8        6.49        4.31      6.46 o 
   6 -12   8       40.09       14.18     27.81 o 
   7 -12   8       70.98       56.83     13.57 o 
   8 -12   8        2.05        2.20      9.16 o 
  -4 -11   8       27.85       30.73     20.32 o 
  -3 -11   8        9.21        5.19      5.17 o 
  -2 -11   8       14.61        9.62     14.74 o 
  -1 -11   8      250.08      251.14     12.81 o 
   0 -11   8      429.39      423.09     20.87 o 
   1 -11   8      204.19      174.60     16.86 o 
   2 -11   8       11.25       12.86      8.56 o 
   3 -11   8        9.89        9.27      6.70 o 
   4 -11   8      191.25      165.79     16.77 o 
   5 -11   8      528.46      530.10     27.99 o 
   6 -11   8      306.60      308.71     23.40 o 
   7 -11   8       13.93        9.16     14.63 o 
   8 -11   8        1.33        2.00      7.10 o 
   9 -11   8       19.79       22.06     34.28 o 
  -5 -10   8        0.42        2.10      3.94 o 
  -4 -10   8        1.27        1.87      4.16 o 
  -3 -10   8        8.56        6.33      8.19 o 
  -2 -10   8        5.36        5.52      4.48 o 
  -1 -10   8        4.66        6.78      5.31 o 
   0 -10   8      162.17      157.67      8.63 o 
   1 -10   8       73.49       73.90      5.68 o 
   2 -10   8       20.54       18.46      7.06 o 
   3 -10   8       19.34       25.36     11.08 o 
   4 -10   8       79.51       97.27     11.21 o 
   5 -10   8      232.29      174.62     22.45 o 
   6 -10   8      148.06      125.36     21.20 o 
   7 -10   8        0.51        4.73      9.21 o 
   8 -10   8        5.21        5.84     11.09 o 
   9 -10   8       18.97       11.25     16.09 o 
  -6  -9   8        5.60        7.61      5.67 o 
  -5  -9   8        3.21        4.91      4.69 o 
  -3  -9   8       27.36       40.20      8.94 o 
  -2  -9   8       16.69       16.54      5.12 o 
  -1  -9   8        0.14        3.25      3.54 o 
   0  -9   8       98.29      362.36     20.79 o 
   1  -9   8        0.04        1.25      2.55 o 
   2  -9   8       15.93       22.39      5.19 o 
   3  -9   8        0.74        3.18      3.69 o 
   4  -9   8      320.26      416.42     31.57 o 
   5  -9   8        4.33       10.77     14.24 o 
   6  -9   8        0.19        0.37      5.10 o 
   7  -9   8       11.01       38.30     14.56 o 
   8  -9   8       82.65       79.64     32.76 o 
   9  -9   8       19.53       17.34      9.48 o 
  -6  -8   8       23.51       10.97     15.56 o 
  -5  -8   8        4.72        5.47      5.05 o 
  -4  -8   8        0.48        1.85      2.98 o 
  -3  -8   8      125.88       99.75      7.49 o 
  -2  -8   8       44.35       30.71      3.96 o 
  -1  -8   8        8.02       10.77      4.49 o 
   0  -8   8        4.11        4.84      2.91 o 
   1  -8   8        0.30        0.35      0.85 o 
   2  -8   8       37.54       32.85      2.70 o 
   3  -8   8      623.85      710.58     34.10 o 
   4  -8   8        0.62        5.91      4.83 o 
   5  -8   8       10.06       14.10      9.93 o 
   6  -8   8        0.81        1.98      3.98 o 
   7  -8   8       18.14       11.38     14.23 o 
   8  -8   8        1.28        2.15      7.99 o 
   9  -8   8       21.16       11.11     13.08 o 
  10  -8   8        1.17        1.60      7.96 o 
  -7  -7   8        0.07        1.68      4.04 o 
  -6  -7   8        0.10        1.10      3.16 o 
  -5  -7   8       14.25       12.49     11.04 o 
  -4  -7   8       90.39      116.56     11.89 o 
  -3  -7   8       12.30        7.23      4.59 o 
  -2  -7   8       20.34       15.33      6.83 o 
  -1  -7   8       90.27       92.80      3.99 o 
   0  -7   8       16.89       12.59      5.32 o 
   1  -7   8        0.01        0.32      0.77 o 
   2  -7   8        7.62        8.92      6.45 o 
   3  -7   8      191.75      202.22     18.78 o 
   4  -7   8       10.32        5.25      3.96 o 
   5  -7   8       16.31       17.37     15.39 o 
   6  -7   8       13.90       12.96     14.15 o 
   7  -7   8        0.54        2.51      3.89 o 
   8  -7   8       10.98       11.95     18.92 o 
   9  -7   8        5.26        3.73      4.61 o 
  10  -7   8        0.02        0.47      8.02 o 
  -8  -6   8        7.49       94.82     14.26 o 
  -7  -6   8        0.20        4.21      5.42 o 
  -6  -6   8       12.54       27.96      7.31 o 
  -5  -6   8       79.05       85.65      9.53 o 
  -4  -6   8       96.60      101.11     13.42 o 
  -3  -6   8       89.10       98.74      9.08 o 
  -2  -6   8      191.85      217.16      6.40 o 
  -1  -6   8      150.01      148.58      5.58 o 
   0  -6   8      167.75      152.74      5.77 o 
   1  -6   8      138.08      135.10      4.71 o 
   2  -6   8      194.89      182.76     11.64 o 
   3  -6   8      156.54      141.78     12.47 o 
   4  -6   8      156.61      161.83     17.93 o 
   5  -6   8      109.97      112.79     14.88 o 
   6  -6   8      119.06      103.65     12.69 o 
   7  -6   8       94.32       94.99     14.72 o 
   8  -6   8       24.61       29.55     11.54 o 
   9  -6   8        4.77        2.87      6.67 o 
  10  -6   8       88.53      101.73     22.83 o 
  -8  -5   8       34.01       42.86     12.01 o 
  -7  -5   8       20.45       21.32      8.85 o 
  -6  -5   8        3.45        1.70      3.94 o 
  -5  -5   8      100.22       93.01     10.40 o 
  -4  -5   8      699.57      713.05     30.11 o 
  -3  -5   8        1.31        2.09      4.07 o 
  -2  -5   8        6.73        9.49      7.53 o 
  -1  -5   8       48.06       47.05      2.38 o 
   0  -5   8      438.04      483.35      9.52 o 
   1  -5   8       74.64       66.16      2.70 o 
   2  -5   8      157.32      179.64     12.70 o 
   3  -5   8       41.93       56.75      6.63 o 
   4  -5   8       87.53       74.80     12.02 o 
   5  -5   8       65.04       51.01      3.99 o 
   6  -5   8        0.19        0.57      2.35 o 
   7  -5   8       29.68       21.97     25.66 o 
   8  -5   8        3.65        2.46      8.41 o 
   9  -5   8      124.24      124.70     24.19 o 
  10  -5   8       85.55       91.72     19.91 o 
  -9  -4   8       45.53       61.87     10.68 o 
  -7  -4   8        0.76        0.94      3.76 o 
  -6  -4   8       14.12       20.35      8.69 o 
  -5  -4   8       21.00       23.48      9.53 o 
  -4  -4   8       48.05       98.83      9.04 o 
  -2  -4   8      147.91      148.72      8.37 o 
  -1  -4   8      102.88      149.40     34.03 o 
   0  -4   8       30.42       40.24      3.29 o 
   1  -4   8       24.19       37.14      8.50 o 
   2  -4   8      152.32      154.54     32.01 o 
   3  -4   8        0.65       32.27     11.62 o 
   4  -4   8      300.74      315.02     10.20 o 
   5  -4   8       49.80       89.99      6.59 o 
   6  -4   8        7.66       11.02      8.41 o 
   7  -4   8       10.93       11.49      8.03 o 
   8  -4   8       67.68       62.77     11.48 o 
   9  -4   8      131.72      101.12     16.42 o 
  10  -4   8        0.02       42.85     12.75 o 
  -9  -3   8        1.09        2.76      5.19 o 
  -8  -3   8        3.93        7.63      6.08 o 
  -7  -3   8        6.42        3.10      4.87 o 
  -6  -3   8      207.99      210.26     15.09 o 
  -5  -3   8      222.37      213.42     15.24 o 
  -4  -3   8       94.44       94.47      7.45 o 
  -3  -3   8       59.26       69.62      7.92 o 
  -2  -3   8      766.19      851.55     18.25 o 
  -1  -3   8      598.95      679.76      6.60 o 
   0  -3   8       37.95       26.79      2.20 o 
   1  -3   8      540.85      546.75     12.85 o 
   2  -3   8      121.15      117.81      6.28 o 
   3  -3   8        6.44        5.93      3.24 o 
   4  -3   8       64.20       62.84      4.60 o 
   5  -3   8      161.32      155.00     11.43 o 
   6  -3   8        1.34        1.37      2.61 o 
   7  -3   8       14.96       13.48      8.91 o 
   8  -3   8       33.67       27.44     13.65 o 
   9  -3   8        1.25        2.97      7.25 o 
  -9  -2   8       14.50       20.19     11.29 o 
  -8  -2   8       15.55       10.99     13.19 o 
  -7  -2   8        0.36        1.40      4.50 o 
  -6  -2   8       23.58       22.89      5.25 o 
  -5  -2   8       53.78       54.61     11.03 o 
  -4  -2   8      244.12      245.16     14.94 o 
  -3  -2   8        0.99        1.21      2.41 o 
  -2  -2   8       22.65       21.75      1.46 o 
  -1  -2   8      234.33      230.42      4.72 o 
   0  -2   8      155.56      166.38      4.07 o 
   1  -2   8      742.76      781.80     20.79 o 
   2  -2   8       24.06       23.26      3.36 o 
   3  -2   8        6.99        9.14      3.13 o 
   4  -2   8       95.17       98.14      7.54 o 
   5  -2   8       39.27       33.96     14.66 o 
   6  -2   8       41.35       37.70      7.34 o 
   7  -2   8      141.01      131.45     19.53 o 
   8  -2   8        7.55        5.15      6.85 o 
   9  -2   8        3.69        1.24      3.30 o 
 -10  -1   8       26.81       36.07     16.86 o 
  -9  -1   8        4.34        1.49      3.43 o 
  -8  -1   8       53.93       49.80     16.29 o 
  -7  -1   8      157.22      170.20     11.99 o 
  -6  -1   8      272.47      276.96     15.49 o 
  -5  -1   8      114.68      103.33     11.26 o 
  -4  -1   8       92.55       74.79      7.18 o 
  -3  -1   8      148.82      160.14      4.19 o 
  -2  -1   8      136.40      141.36      3.33 o 
  -1  -1   8      199.51      225.83      4.31 o 
   0  -1   8      175.45      193.48      6.92 o 
   1  -1   8      120.17      127.07      7.46 o 
   2  -1   8      147.05      149.12      8.69 o 
   3  -1   8       75.55       62.26      6.74 o 
   4  -1   8      102.19       90.71      9.32 o 
   5  -1   8      323.04      311.18     18.36 o 
   6  -1   8      128.36      138.20     16.49 o 
   7  -1   8       43.95       36.89      6.63 o 
   8  -1   8        5.31        3.13      4.14 o 
   9  -1   8       23.77       32.33      7.68 o 
 -10   0   8        2.22        2.47      4.56 o 
  -9   0   8       38.23       40.09      9.02 o 
  -8   0   8       17.61       21.78      7.88 o 
  -7   0   8        8.44        4.72      4.56 o 
  -6   0   8        6.18        9.42      2.88 o 
  -5   0   8        9.81        9.30      1.98 o 
  -4   0   8      496.11      496.84     17.78 o 
  -3   0   8      288.38      279.69     18.30 o 
  -2   0   8        8.33        8.56      1.55 o 
  -1   0   8       15.04       14.82      2.52 o 
   0   0   8      478.63      512.82     15.04 o 
   1   0   8        9.97        7.14      2.55 o 
   2   0   8        2.80        3.42      4.96 o 
   3   0   8       18.46       22.30      9.25 o 
   4   0   8       22.42       23.23     16.07 o 
   5   0   8        0.30        0.60      2.48 o 
   6   0   8       22.70       21.81     15.11 o 
   7   0   8       13.37       12.75     12.60 o 
   8   0   8        7.29        2.56      3.56 o 
 -10   1   8        0.33        1.60      3.86 o 
  -9   1   8       68.65       71.32     12.64 o 
  -8   1   8        2.86        3.11      3.50 o 
  -7   1   8       15.59       48.06     20.36 o 
  -6   1   8      250.39      269.41     15.51 o 
  -5   1   8       14.37       10.02      3.27 o 
  -4   1   8       41.12       45.73      2.88 o 
  -3   1   8      522.02      517.18     14.55 o 
  -2   1   8      236.75      216.06      6.36 o 
  -1   1   8     1212.08     1533.91    133.34 o 
   0   1   8        0.22       47.12     29.56 o 
   1   1   8       83.41      264.83    161.45 o 
   2   1   8        5.29       40.52      6.02 o 
   3   1   8        1.25        3.96      4.24 o 
   4   1   8       14.33      102.32    113.26 o 
   5   1   8       59.90       66.77      9.47 o 
   6   1   8       28.51       29.65      9.04 o 
   7   1   8        1.60        2.73      5.53 o 
   8   1   8        0.03        0.93      2.76 o 
 -10   2   8        5.69        3.44      4.35 o 
  -9   2   8       49.57       50.70     11.48 o 
  -8   2   8        5.83        7.53      7.03 o 
  -7   2   8       35.64       31.89      3.96 o 
  -6   2   8      208.09      354.55    128.34 o 
  -5   2   8      129.52      112.29      7.62 o 
  -4   2   8       25.72       26.18      2.74 o 
  -3   2   8        2.22        0.11      2.85 o 
  -2   2   8      203.16      196.51      7.46 o 
  -1   2   8      766.80      906.43     38.12 o 
   0   2   8       32.15       36.74      3.34 o 
   1   2   8        1.18        0.87      1.61 o 
   2   2   8        0.65        1.00      3.28 o 
   3   2   8      463.06      432.86     29.93 o 
   4   2   8        0.00        0.81      3.01 o 
   5   2   8        0.00        0.76      3.78 o 
   6   2   8        4.75        5.61      7.85 o 
   7   2   8        5.01        2.51      3.81 o 
 -10   3   8        0.11       -1.27      6.68 o 
  -9   3   8      220.87      222.24     21.55 o 
  -8   3   8       24.15       25.02     19.32 o 
  -7   3   8       86.60       72.03      4.96 o 
  -6   3   8      187.98      167.10      8.29 o 
  -5   3   8      170.23      144.60      6.55 o 
  -4   3   8       72.24       70.72      8.30 o 
  -3   3   8      272.60      281.81     14.86 o 
  -2   3   8      506.31      503.62     35.58 o 
  -1   3   8        8.20        6.78      6.28 o 
   0   3   8        2.44        4.25      3.30 o 
   1   3   8       14.51       14.29     10.95 o 
   2   3   8       69.08       68.61      7.64 o 
   3   3   8       52.80       53.15      8.49 o 
   4   3   8       20.23       20.60     18.03 o 
   5   3   8       37.52       34.33     22.94 o 
   6   3   8       16.57       18.73      8.67 o 
 -10   4   8        2.89        4.87      7.97 o 
  -9   4   8        8.47        7.67     14.81 o 
  -8   4   8       38.31       41.05      6.10 o 
  -7   4   8       26.58       27.09      5.52 o 
  -6   4   8      147.42      138.30     14.50 o 
  -5   4   8       54.63       54.84      6.95 o 
  -4   4   8      124.92      123.60      9.40 o 
  -3   4   8      290.62      279.63     15.38 o 
  -2   4   8      193.70      168.08     11.16 o 
  -1   4   8      280.30      245.02     14.30 o 
   0   4   8      116.49       96.75      5.96 o 
   1   4   8       52.74       53.86      5.57 o 
   2   4   8      134.26      126.91      7.83 o 
   3   4   8       28.65       32.50      4.36 o 
   4   4   8       32.83       39.20      5.01 o 
   5   4   8        8.60        7.36      5.54 o 
   6   4   8        2.39        3.21      4.17 o 
  -9   5   8       27.31       21.90     20.82 o 
  -8   5   8        1.29        2.45      5.06 o 
  -7   5   8        4.74        3.48      4.57 o 
  -6   5   8       30.65       31.24      5.90 o 
  -5   5   8        1.28        4.50      4.31 o 
  -4   5   8       54.38       54.62      7.21 o 
  -3   5   8       27.69       22.11      5.86 o 
  -2   5   8       13.04       11.44      6.64 o 
  -1   5   8       54.51       46.24      7.00 o 
   0   5   8        1.16        2.33      2.79 o 
   1   5   8       48.44       45.46      9.56 o 
   2   5   8        9.85       10.63     10.75 o 
   3   5   8       51.06       58.54      8.31 o 
   4   5   8        1.34        2.52      4.82 o 
   5   5   8        9.43        7.74     14.41 o 
  -9   6   8        2.14        5.64     16.32 o 
  -8   6   8        0.15        3.03      5.44 o 
  -7   6   8        8.08       10.55      6.60 o 
  -6   6   8       43.53       40.82      6.66 o 
  -5   6   8       76.76      125.13     12.69 o 
  -4   6   8       17.94       18.50     15.01 o 
  -3   6   8        2.73        1.87      2.91 o 
  -2   6   8       22.52       24.38      7.41 o 
  -1   6   8        0.17       15.45     14.66 o 
   0   6   8       64.36      120.89     13.27 o 
   1   6   8        0.38       32.19      6.91 o 
   2   6   8       18.59       22.51     10.86 o 
   3   6   8       69.68       72.51     11.91 o 
   4   6   8        8.14        7.48      7.21 o 
  -8   7   8       25.01       20.24      7.43 o 
  -7   7   8        0.80        0.67      3.86 o 
  -6   7   8        9.27        5.68      8.70 o 
  -5   7   8       40.92       32.88      5.93 o 
  -4   7   8       13.01       26.08     15.44 o 
  -3   7   8       11.09        9.32     11.81 o 
  -2   7   8       57.30       47.52      9.41 o 
  -1   7   8        0.67        7.61     12.69 o 
   0   7   8        3.04        2.13      5.40 o 
   1   7   8        9.12        7.84     10.03 o 
   2   7   8       28.65       26.96     11.38 o 
   3   7   8       12.85        8.70     15.46 o 
  -7   8   8        3.30        3.08      3.80 o 
  -6   8   8        2.81        4.17      5.19 o 
  -5   8   8       50.93       54.47      8.98 o 
  -4   8   8       21.24       15.41     17.30 o 
  -3   8   8       25.56       18.93      5.94 o 
  -2   8   8        0.08        2.37      4.25 o 
  -1   8   8        0.02        0.38      2.93 o 
   0   8   8        0.01       -1.30      4.88 o 
   1   8   8        8.57        7.27      8.61 o 
  -6   9   8       12.97        9.85      7.90 o 
  -5   9   8       10.09        9.72     15.23 o 
  -4   9   8        2.58        3.23      3.94 o 
  -3   9   8        2.44        2.45      3.58 o 
  -2   9   8       12.13        9.66     13.87 o 
  -1   9   8       13.95        6.34     14.71 o 
   0 -13   9       40.53       38.81     13.38 o 
   1 -13   9       24.58       12.78     12.85 o 
   2 -13   9       44.32       38.52      7.28 o 
   3 -13   9       22.29       12.02      8.37 o 
   4 -13   9       36.48       28.69     14.65 o 
   5 -13   9       21.72       14.40     13.75 o 
   6 -13   9       37.73       36.80     13.15 o 
  -2 -12   9       10.87        4.53     12.48 o 
  -1 -12   9       25.34       31.19     20.36 o 
   0 -12   9        0.32        0.62      3.40 o 
   1 -12   9        7.49        6.76      4.77 o 
   2 -12   9        7.96        5.97      5.78 o 
   3 -12   9        0.01        2.08      4.80 o 
   4 -12   9        6.70        8.44     12.23 o 
   5 -12   9       34.36       24.39     20.84 o 
   6 -12   9       20.64       13.00     19.09 o 
   7 -12   9      112.21      112.76     19.30 o 
  -3 -11   9       34.94       41.76      6.68 o 
  -2 -11   9       23.93       11.23     13.33 o 
  -1 -11   9        3.94        3.95      5.34 o 
   0 -11   9      108.07      138.06     12.02 o 
   1 -11   9       41.45       37.49      6.56 o 
   2 -11   9        0.00        2.42      3.98 o 
   3 -11   9        6.05        3.69      4.99 o 
   4 -11   9        6.46       30.85      9.35 o 
   5 -11   9       55.43      129.82     12.89 o 
   6 -11   9        0.39        1.35      4.23 o 
   7 -11   9        3.39       13.78     20.15 o 
   8 -11   9        3.91       32.84     25.52 o 
  -4 -10   9        4.41        3.97      6.03 o 
  -3 -10   9       72.09       70.81     13.53 o 
  -2 -10   9       23.63       11.93     13.58 o 
  -1 -10   9       41.38       30.59      4.68 o 
   0 -10   9       86.63       78.32      9.83 o 
   1 -10   9        2.06        2.70      3.64 o 
   2 -10   9       13.87       14.24      7.70 o 
   3 -10   9        3.41        5.22      4.16 o 
   4 -10   9       24.19       19.99     17.25 o 
   5 -10   9        0.47        2.66      4.45 o 
   6 -10   9        0.30       -0.05      4.05 o 
   7 -10   9        2.38        1.98      3.48 o 
   8 -10   9        6.59        5.09     14.81 o 
   9 -10   9        0.19        1.18      5.65 o 
  -5  -9   9        0.05        1.26      4.21 o 
  -4  -9   9        4.94        3.31      3.87 o 
  -3  -9   9       45.87       40.52     11.54 o 
  -2  -9   9       30.92       37.28      5.80 o 
  -1  -9   9        8.29        8.17      6.91 o 
   0  -9   9        2.23        0.56      1.57 o 
   1  -9   9        0.03        0.27      1.19 o 
   2  -9   9       25.26       18.59      8.34 o 
   3  -9   9       17.28       14.73     12.23 o 
   4  -9   9       21.55       22.82      7.39 o 
   5  -9   9       22.57       20.89     17.95 o 
   6  -9   9        5.50        3.48      5.39 o 
   7  -9   9        1.28        2.37      4.84 o 
   8  -9   9        5.86        5.24      7.84 o 
   9  -9   9        3.52        7.77     13.08 o 
  -6  -8   9        0.10        0.80      3.08 o 
  -5  -8   9        0.04        1.56      3.62 o 
  -4  -8   9       26.45       33.65      8.21 o 
  -3  -8   9       32.24       23.09      7.09 o 
  -2  -8   9      197.01      208.37     10.87 o 
  -1  -8   9      219.47      202.09     13.37 o 
   0  -8   9      184.11      185.60      9.92 o 
   1  -8   9        4.92        3.77      3.11 o 
   2  -8   9        5.67        6.02      4.17 o 
   3  -8   9      220.08      222.58     13.94 o 
   4  -8   9      180.51      167.46     14.98 o 
   5  -8   9      169.84      165.69     26.18 o 
   6  -8   9       26.54       16.76     18.00 o 
   7  -8   9        0.00       28.45     10.65 o 
   8  -8   9        1.22        3.50      7.61 o 
   9  -8   9        0.21        0.94      4.87 o 
  -7  -7   9        7.73        6.16      9.40 o 
  -6  -7   9       25.95       26.06     18.38 o 
  -5  -7   9        3.09        3.69      4.12 o 
  -4  -7   9        3.67        5.22      5.04 o 
  -3  -7   9      269.11      260.98     19.63 o 
  -2  -7   9        4.86        3.49      2.61 o 
  -1  -7   9       51.69       48.16      6.76 o 
   0  -7   9        4.93        3.32      1.63 o 
   1  -7   9       26.74       24.22      2.06 o 
   2  -7   9       22.34       20.16      6.28 o 
   3  -7   9      131.15      124.15     11.73 o 
   4  -7   9       68.27       56.10      9.02 o 
   5  -7   9       11.31       15.19     10.76 o 
   6  -7   9       46.24       41.50     18.79 o 
   7  -7   9       51.15       42.59     40.15 o 
   8  -7   9       40.59       30.95      9.84 o 
   9  -7   9        5.24        4.82     10.23 o 
  -7  -6   9        0.17        1.10      4.90 o 
  -6  -6   9        1.78        5.21      7.97 o 
  -5  -6   9       15.77       19.40      7.18 o 
  -4  -6   9        6.49       34.91     11.16 o 
  -3  -6   9      481.07      530.70     27.45 o 
  -2  -6   9       18.66       24.84     17.18 o 
  -1  -6   9       11.18       12.17      2.46 o 
   0  -6   9       14.03       36.47     14.48 o 
   1  -6   9       55.66       57.21      7.78 o 
   2  -6   9      106.43      106.77     10.25 o 
   3  -6   9       15.59       24.27     14.47 o 
   4  -6   9       72.67       78.21     13.20 o 
   6  -6   9       32.38       32.09      8.36 o 
   7  -6   9       15.10       17.58     21.57 o 
   8  -6   9        3.37        1.45      3.79 o 
   9  -6   9        1.65        1.56      4.75 o 
  -8  -5   9       51.64       52.78      9.78 o 
  -7  -5   9        0.39        2.00      4.74 o 
  -6  -5   9        3.30        7.28      6.78 o 
  -5  -5   9        5.50        3.71      4.51 o 
  -4  -5   9      327.28      294.92     21.98 o 
  -3  -5   9        8.62        6.10      5.05 o 
  -2  -5   9      198.10      185.60     10.25 o 
  -1  -5   9       95.67       86.13      3.41 o 
   0  -5   9        2.76        2.80      1.60 o 
   1  -5   9        3.29        5.42      2.28 o 
   2  -5   9      135.01      139.00      5.25 o 
   3  -5   9        7.03        3.64      5.22 o 
   4  -5   9        3.15        5.14      6.45 o 
   5  -5   9      134.40      100.49      7.84 o 
   6  -5   9       84.65       81.02     13.53 o 
   7  -5   9       82.32       64.39     26.10 o 
   8  -5   9        1.43        0.14      3.84 o 
   9  -5   9       12.33        8.94     11.59 o 
  -8  -4   9       40.26       39.57     10.07 o 
  -7  -4   9        1.25        0.53      3.10 o 
  -6  -4   9        1.53        2.57      4.21 o 
  -5  -4   9       75.19       63.02      6.93 o 
  -4  -4   9       73.20       91.55      8.95 o 
  -3  -4   9        0.49        0.55      2.73 o 
  -2  -4   9       35.31       30.46      7.09 o 
  -1  -4   9      167.45      162.13      5.28 o 
   0  -4   9       38.14       35.89      2.16 o 
   1  -4   9      116.04      101.29      5.05 o 
   2  -4   9       20.95       23.89      2.27 o 
   3  -4   9       30.66       30.38      2.55 o 
   4  -4   9       10.60        7.79      4.41 o 
   5  -4   9        8.12        7.73      5.50 o 
   6  -4   9        2.39        2.15      2.65 o 
   7  -4   9       27.21       19.49     19.23 o 
   8  -4   9        0.90       -0.84      6.75 o 
   9  -4   9       10.33        7.54     18.31 o 
  -9  -3   9       38.16       28.93     25.50 o 
  -8  -3   9        8.93        6.00      6.67 o 
  -7  -3   9      131.02      130.67     12.72 o 
  -6  -3   9       38.80       33.17      8.94 o 
  -5  -3   9      208.14      183.27     14.92 o 
  -4  -3   9       72.43       63.89      8.44 o 
  -3  -3   9      133.27      135.10      9.92 o 
  -2  -3   9       59.27       64.85      7.37 o 
  -1  -3   9      110.73      107.72      3.76 o 
   0  -3   9      103.82       99.75      3.65 o 
   1  -3   9       98.03      100.47      4.47 o 
   2  -3   9       71.91       72.28      5.62 o 
   3  -3   9      125.00      125.97      5.67 o 
   4  -3   9       68.32       58.93      6.05 o 
   5  -3   9      170.88      146.32     10.35 o 
   6  -3   9       33.73       28.09      4.51 o 
   7  -3   9      159.17      161.92     14.01 o 
   8  -3   9       10.29        5.93      7.92 o 
   9  -3   9       31.78       20.35     35.51 o 
  -9  -2   9       13.27       13.67      7.24 o 
  -8  -2   9        0.88        0.21      3.97 o 
  -7  -2   9        7.14       10.76     10.58 o 
  -6  -2   9       63.09       59.16      8.94 o 
  -5  -2   9       95.48       84.00      8.91 o 
  -4  -2   9       64.16       70.05      9.31 o 
  -3  -2   9       23.58       25.01      6.82 o 
  -2  -2   9       49.60       40.44      2.93 o 
  -1  -2   9        0.00        0.24      1.24 o 
   0  -2   9      219.40      213.93      7.13 o 
   1  -2   9       14.44       10.95      7.09 o 
   2  -2   9      240.64      212.17     11.26 o 
   3  -2   9      151.67      137.73      8.74 o 
   4  -2   9       92.37       91.75      8.75 o 
   5  -2   9        0.42        1.63      3.21 o 
   6  -2   9       13.07       12.14      9.74 o 
   7  -2   9       77.08       65.54     12.09 o 
   8  -2   9        3.45       10.71     14.31 o 
   9  -2   9        3.84        0.95      4.91 o 
  -9  -1   9       14.26       11.04     15.42 o 
  -8  -1   9       20.15       29.64     19.48 o 
  -7  -1   9       65.43      162.71     20.84 o 
  -6  -1   9       93.99      134.27     12.17 o 
  -5  -1   9       76.40       66.04      7.00 o 
  -4  -1   9        4.53       49.33      6.71 o 
  -3  -1   9       19.02       19.47      6.48 o 
  -2  -1   9        0.36        4.01      3.94 o 
  -1  -1   9        0.38        3.36      2.97 o 
   0  -1   9      124.83      128.93      7.17 o 
   1  -1   9       25.72       27.96      5.55 o 
   2  -1   9       21.97       37.38      7.66 o 
   3  -1   9       67.83       58.53      8.10 o 
   4  -1   9        3.51       45.51     27.64 o 
   5  -1   9       64.58      137.29     10.74 o 
   6  -1   9      124.39      169.82     21.77 o 
   7  -1   9       43.21       54.23     10.80 o 
   8  -1   9       23.88       25.78     18.98 o 
  -9   0   9        1.21        2.64      4.06 o 
  -8   0   9        0.00        1.49      2.83 o 
  -7   0   9      185.13      183.86     22.88 o 
  -6   0   9      185.98      182.30     12.69 o 
  -5   0   9      244.88      255.58      9.68 o 
  -4   0   9        5.17        4.56      1.98 o 
  -3   0   9       71.84       56.67      2.95 o 
  -2   0   9      124.81      119.60      4.09 o 
  -1   0   9      112.93      116.38      5.47 o 
   0   0   9        2.53        2.63      2.41 o 
   1   0   9        0.16        1.86      2.75 o 
   2   0   9       15.10       19.12     12.58 o 
   3   0   9       26.75       22.64      6.63 o 
   4   0   9      142.81      127.12      9.96 o 
   5   0   9       19.47       16.31     11.78 o 
   6   0   9       14.13        9.53      8.86 o 
   7   0   9        2.57        1.68      3.18 o 
   8   0   9        6.53       11.14      7.74 o 
 -10   1   9       13.93       11.98     23.69 o 
  -9   1   9        4.08        4.62      6.10 o 
  -8   1   9       10.99       10.58     10.46 o 
  -7   1   9       73.81       73.18     11.20 o 
  -6   1   9       56.29       58.33      5.48 o 
  -5   1   9       92.47       76.70      5.27 o 
  -4   1   9        2.50        3.92      1.60 o 
  -3   1   9       32.89       24.54      1.80 o 
  -2   1   9       73.51       64.28      3.13 o 
  -1   1   9      390.93      395.24     14.26 o 
   0   1   9       68.78       48.34      3.74 o 
   1   1   9        9.17        9.00      5.20 o 
   2   1   9       31.07       29.10      5.32 o 
   3   1   9      331.38      334.34     26.26 o 
   4   1   9       35.43       34.77     10.20 o 
   5   1   9        7.15        9.18      6.67 o 
   6   1   9       98.88       94.87      9.50 o 
   7   1   9       64.63       86.64      9.69 o 
 -10   2   9        5.13        7.51     14.34 o 
  -9   2   9       12.08        5.48      6.40 o 
  -8   2   9      207.13      198.35     18.63 o 
  -7   2   9        1.27        2.42      2.95 o 
  -6   2   9       89.71       79.86      6.67 o 
  -5   2   9       98.95       87.48      3.98 o 
  -4   2   9       14.44       14.31      3.01 o 
  -3   2   9      222.00      247.11     13.35 o 
  -2   2   9       92.15       75.22      6.19 o 
  -1   2   9       90.23       77.36      6.90 o 
   0   2   9      267.03      239.75     16.49 o 
   1   2   9       15.14       16.18      6.78 o 
   2   2   9      122.17      104.20      8.70 o 
   3   2   9      100.50       85.61     10.80 o 
   4   2   9        1.43        4.19      5.61 o 
   5   2   9      168.87      183.13     11.46 o 
   6   2   9       13.80        6.59      9.00 o 
   7   2   9        4.85        6.96      9.56 o 
  -9   3   9        1.30        1.17      5.77 o 
  -8   3   9      131.65      133.12     15.97 o 
  -7   3   9        0.28        0.60      1.65 o 
  -6   3   9        9.09        9.23      9.14 o 
  -5   3   9        0.36        0.59      2.78 o 
  -4   3   9        1.03        1.15      3.87 o 
  -3   3   9       32.07       32.56      6.49 o 
  -2   3   9      258.87      240.46     16.52 o 
  -1   3   9       82.75       75.29      8.48 o 
   0   3   9        0.01        0.76      2.74 o 
   1   3   9       10.96       12.86      6.74 o 
   2   3   9        5.96        3.37      4.94 o 
   3   3   9       36.82       36.19     14.35 o 
   4   3   9        1.71        4.26      4.87 o 
   5   3   9        1.51        1.34      3.16 o 
   6   3   9       81.79      101.48     13.50 o 
  -9   4   9       33.72       32.48     12.89 o 
  -8   4   9       19.64       24.32     26.96 o 
  -7   4   9       30.89       37.36      6.80 o 
  -6   4   9       41.67       45.15      5.87 o 
  -5   4   9       19.06       61.28      6.50 o 
  -4   4   9        0.35        0.52      1.93 o 
  -3   4   9        0.55        0.99      3.84 o 
  -2   4   9       54.83       82.54     19.82 o 
  -1   4   9        0.36        0.71      2.12 o 
   0   4   9        0.04        1.19      4.02 o 
   1   4   9       52.59       61.25     10.88 o 
   2   4   9       12.79       35.13     19.44 o 
   3   4   9       27.49       52.09     10.56 o 
   4   4   9       15.31       25.64      7.81 o 
   5   4   9        0.84        2.76      8.07 o 
  -9   5   9       31.43       32.67     10.01 o 
  -8   5   9        6.28        7.79     13.18 o 
  -7   5   9        9.29        7.76      9.35 o 
  -6   5   9        0.27        1.54      3.01 o 
  -5   5   9       10.84       12.68      6.65 o 
  -4   5   9        0.12       48.04     67.21 o 
  -3   5   9        0.18        0.69      3.06 o 
  -2   5   9        1.22        0.45      2.63 o 
  -1   5   9      346.26      322.68     18.05 o 
   0   5   9        4.28        3.56      5.32 o 
   1   5   9       76.05       75.71      9.81 o 
   2   5   9        6.40        6.23      5.22 o 
   3   5   9        2.29        2.08      4.38 o 
   4   5   9       16.13        8.78     12.67 o 
  -8   6   9        1.44        2.38      6.91 o 
  -7   6   9        0.47        0.54      2.76 o 
  -6   6   9       18.02       13.62      7.99 o 
  -5   6   9        2.00        1.65      4.21 o 
  -4   6   9       49.01       42.75      7.13 o 
  -3   6   9        2.50        2.79      3.73 o 
  -2   6   9       19.02       23.06      7.51 o 
  -1   6   9       29.75       30.56      6.27 o 
   0   6   9        1.77        3.08      4.00 o 
   1   6   9        0.02        0.72      5.15 o 
   2   6   9       45.55       40.92      9.88 o 
   3   6   9        1.07        1.24      3.64 o 
  -7   7   9       21.26       19.43      6.71 o 
  -6   7   9       10.35        7.05     10.73 o 
  -5   7   9       30.06       30.35      7.18 o 
  -4   7   9       31.39       35.68      7.91 o 
  -3   7   9        1.57        2.56      4.14 o 
  -2   7   9       36.59       28.72     17.22 o 
  -1   7   9       34.17       31.66     12.38 o 
   0   7   9        9.82        8.63      7.38 o 
   1   7   9       17.75       14.05     19.98 o 
  -6   8   9        9.56        5.85      7.16 o 
  -5   8   9       12.45        7.79     11.97 o 
  -4   8   9       14.11        6.18     11.76 o 
  -3   8   9       27.41       21.10      5.91 o 
  -2   8   9        0.37        1.50      2.80 o 
  -1   8   9       67.51       64.83     10.53 o 
   0 -13  10       17.67       56.62     34.56 o 
   1 -13  10       25.92       45.81     12.81 o 
   2 -13  10       12.51       35.75      7.19 o 
   3 -13  10        0.51        1.19      3.23 o 
   4 -13  10       31.60       45.29     12.49 o 
   5 -13  10       45.35       44.68     16.06 o 
  -2 -12  10       11.85       22.88     16.50 o 
  -1 -12  10        1.65        2.32      6.06 o 
   0 -12  10        0.22        0.71      6.13 o 
   1 -12  10       16.84        9.64      7.62 o 
   2 -12  10       25.89       16.19      8.59 o 
   3 -12  10        2.34        5.34      6.28 o 
   4 -12  10        0.07        1.98      3.26 o 
   5 -12  10       12.41        8.16     12.24 o 
   6 -12  10        1.57       -1.24      6.95 o 
   7 -12  10       11.91        4.33     15.13 o 
  -3 -11  10        9.72        2.09      5.52 o 
  -2 -11  10       14.89        3.38      6.59 o 
  -1 -11  10       13.93        6.60      6.56 o 
   0 -11  10        3.01        6.68      7.61 o 
   1 -11  10       14.92       11.27      7.40 o 
   2 -11  10        0.10        2.18      4.72 o 
   3 -11  10        6.77        9.43      8.91 o 
   4 -11  10        6.97        6.23      5.59 o 
   5 -11  10        1.23        1.94      3.70 o 
   6 -11  10       13.27        4.02     11.28 o 
   7 -11  10        0.13        1.54      5.57 o 
   8 -11  10        7.54        5.34     13.42 o 
  -4 -10  10       25.71       34.36     10.90 o 
  -3 -10  10        0.10        4.16      4.89 o 
  -2 -10  10        9.82       12.90     13.10 o 
  -1 -10  10       18.90       19.86      7.67 o 
   0 -10  10       59.33       53.46      6.64 o 
   1 -10  10        2.14        2.43      3.54 o 
   2 -10  10       47.13       51.27      8.27 o 
   3 -10  10        1.95        2.03      4.52 o 
   4 -10  10       70.21       64.59     12.44 o 
   5 -10  10       21.04       16.92     25.93 o 
   6 -10  10        8.48       11.31     17.35 o 
   7 -10  10        1.11        3.13      5.43 o 
   8 -10  10        4.51       36.29     14.63 o 
  -5  -9  10        7.70        5.18      9.12 o 
  -4  -9  10        0.78        2.51      8.24 o 
  -3  -9  10        4.37        5.70      6.07 o 
  -2  -9  10        7.64        7.50      4.84 o 
  -1  -9  10       33.57       29.91      5.61 o 
   0  -9  10        4.14        5.60      4.00 o 
   1  -9  10      137.80      137.30     10.60 o 
   2  -9  10        8.78        6.37      6.25 o 
   3  -9  10       58.61       60.19      7.38 o 
   4  -9  10      174.45      192.50     14.30 o 
   5  -9  10        0.04        1.87      3.00 o 
   6  -9  10       12.21        9.65     18.53 o 
   7  -9  10        0.01        1.24      6.45 o 
   8  -9  10        0.48        1.74      5.40 o 
   9  -9  10       24.91       21.45     43.85 o 
  -6  -8  10        0.00        0.57      4.00 o 
  -5  -8  10        3.87        1.35      3.92 o 
  -4  -8  10       38.31       40.49      9.12 o 
  -3  -8  10      170.09      209.42     20.27 o 
  -2  -8  10       15.83       10.20      8.62 o 
  -1  -8  10       44.05      101.00     43.28 o 
   0  -8  10        2.58       80.32     67.06 o 
   1  -8  10       22.14       51.65     50.59 o 
   2  -8  10      170.76      189.10     17.58 o 
   3  -8  10      195.30      213.41     20.52 o 
   4  -8  10      263.24      265.65     17.50 o 
   5  -8  10        0.30        1.57      6.23 o 
   6  -8  10       57.72      163.88     20.54 o 
   7  -8  10       21.08       43.20     24.11 o 
   8  -8  10        3.94        3.05      5.64 o 
   9  -8  10        7.45        7.66     12.92 o 
  -7  -7  10       16.68       29.19     10.26 o 
  -6  -7  10        9.67        8.53      5.12 o 
  -5  -7  10       34.94       38.11     12.37 o 
  -4  -7  10        0.20        0.91      2.78 o 
  -3  -7  10      188.30      205.99     13.20 o 
  -2  -7  10       14.08       14.91     12.28 o 
  -1  -7  10        0.00        1.22      1.95 o 
   0  -7  10        0.17        0.49      1.38 o 
   1  -7  10       88.60       89.16      5.92 o 
   2  -7  10       58.67       67.50      7.87 o 
   3  -7  10      305.29      358.56     20.60 o 
   4  -7  10        0.46        1.72      5.09 o 
   5  -7  10      141.38      138.90     16.11 o 
   6  -7  10      146.28      145.41     26.05 o 
   7  -7  10       56.04       47.15     12.17 o 
   8  -7  10        7.01        2.74     10.33 o 
   9  -7  10       14.87        9.37     22.60 o 
  -7  -6  10       12.87        5.75      8.75 o 
  -6  -6  10       45.97       49.02      8.32 o 
  -5  -6  10       16.08       19.02      6.18 o 
  -4  -6  10       44.30       42.05     18.16 o 
  -3  -6  10        7.72       12.11     12.39 o 
  -2  -6  10        5.45        6.84      6.16 o 
  -1  -6  10      182.44      192.74      7.90 o 
   0  -6  10      209.53      222.10     16.04 o 
   1  -6  10      193.08      198.71     25.75 o 
   2  -6  10      287.89      310.10     18.06 o 
   3  -6  10        0.36        1.17      2.13 o 
   4  -6  10       19.86       23.09     23.18 o 
   5  -6  10       84.05       70.52     17.47 o 
   6  -6  10        0.13        1.52      5.87 o 
   7  -6  10       12.99       10.38     19.03 o 
   8  -6  10        7.72        2.76      6.13 o 
   9  -6  10        9.18        4.80      6.05 o 
  -8  -5  10        8.41       13.78     18.48 o 
  -7  -5  10        1.05       13.20     15.31 o 
  -6  -5  10       18.71       15.75     17.82 o 
  -5  -5  10      105.89      121.61     16.61 o 
  -4  -5  10      143.18      141.51     11.08 o 
  -3  -5  10      299.81      303.93     18.96 o 
  -2  -5  10      198.36      162.74     11.86 o 
  -1  -5  10      110.42      104.48      3.76 o 
   0  -5  10      162.86      145.54      7.08 o 
   1  -5  10      182.51      173.25      7.71 o 
   2  -5  10      101.84       97.21      3.68 o 
   3  -5  10      199.78      175.76     14.32 o 
   4  -5  10      263.03      229.01     22.16 o 
   5  -5  10      139.46      119.58     15.61 o 
   6  -5  10       93.78       92.85     18.33 o 
   7  -5  10       19.09       12.36     23.41 o 
   8  -5  10       23.77       13.90     27.05 o 
   9  -5  10       10.05       10.86     23.26 o 
  -8  -4  10        1.93        1.02      3.31 o 
  -7  -4  10        1.11        1.57      3.21 o 
  -6  -4  10        4.60        6.44      6.35 o 
  -5  -4  10        2.15        1.57      3.91 o 
  -4  -4  10       35.91       34.51      6.78 o 
  -3  -4  10      289.20      278.57     14.29 o 
  -2  -4  10        0.02        1.22      2.98 o 
  -1  -4  10        0.11        1.15      1.10 o 
   0  -4  10        0.39        0.53      0.95 o 
   1  -4  10      149.25      149.21      5.55 o 
   2  -4  10      156.79      195.53      6.80 o 
   3  -4  10       15.41       12.06      2.32 o 
   4  -4  10        1.34        1.30      2.07 o 
   5  -4  10      152.36      139.75      9.46 o 
   6  -4  10      201.83      170.14     29.73 o 
   7  -4  10       24.89       14.26     21.50 o 
   8  -4  10        6.74        4.11      9.54 o 
   9  -4  10       13.65       14.56     21.13 o 
  -7  -3  10      104.35      120.20     10.90 o 
  -6  -3  10        9.44        5.37      5.35 o 
  -5  -3  10       33.08       45.87      7.14 o 
  -4  -3  10       67.76       57.48      7.95 o 
  -3  -3  10      120.10      111.82      9.21 o 
  -2  -3  10       61.13       75.22      9.29 o 
  -1  -3  10        0.92        1.54      1.14 o 
   0  -3  10      176.52      275.91     46.95 o 
   1  -3  10        8.13        5.15      2.56 o 
   2  -3  10        7.94       53.35     16.12 o 
   3  -3  10        6.95       23.49     41.12 o 
   4  -3  10        0.26       36.09     22.89 o 
   5  -3  10       17.29       37.95      5.62 o 
   6  -3  10        0.88        4.12      6.13 o 
   8  -3  10       11.74        7.93     13.10 o 
  -9  -2  10        2.58        1.75      2.12 o 
  -8  -2  10      124.22      131.09     16.92 o 
  -7  -2  10        1.33        2.40      4.22 o 
  -6  -2  10        0.76        1.01      3.17 o 
  -5  -2  10       21.33       24.59      5.20 o 
  -4  -2  10       58.14       49.51      8.97 o 
  -3  -2  10        3.42        8.11      6.60 o 
  -2  -2  10       27.96       27.51      1.80 o 
  -1  -2  10        7.83        5.19      2.90 o 
   0  -2  10        3.03        2.36      1.64 o 
   1  -2  10       28.21       23.29      8.57 o 
   2  -2  10       77.71       69.73     10.02 o 
   3  -2  10       22.01       24.73      6.91 o 
   4  -2  10       11.67        9.25      6.49 o 
   5  -2  10       26.43       21.54     16.16 o 
   6  -2  10      117.46      125.26     11.62 o 
   7  -2  10       31.33       21.02     30.80 o 
   8  -2  10        0.31       -0.82      5.15 o 
  -9  -1  10        0.06        1.74      2.87 o 
  -8  -1  10       94.66      113.82     14.92 o 
  -7  -1  10       28.91       27.30      6.15 o 
  -6  -1  10       26.45       27.38      7.29 o 
  -5  -1  10      126.21      116.80      8.07 o 
  -4  -1  10      328.19      302.57     15.34 o 
  -3  -1  10       79.87       71.55      4.77 o 
  -2  -1  10       59.87       67.62      3.46 o 
  -1  -1  10        7.47        8.00      2.86 o 
   0  -1  10      258.78      296.21     12.76 o 
   1  -1  10       82.03       88.66      9.25 o 
   2  -1  10       21.28       23.74     22.25 o 
   3  -1  10       58.31       52.94      6.87 o 
   4  -1  10      251.17      221.86     14.60 o 
   5  -1  10       82.41       74.41     11.52 o 
   6  -1  10       24.12       14.87      6.14 o 
   7  -1  10        1.01        1.31      2.51 o 
   8  -1  10       15.03        9.58     24.71 o 
  -9   0  10       13.16        8.15     12.31 o 
  -8   0  10       15.64       10.03     10.31 o 
  -7   0  10       36.92       40.87      7.17 o 
  -6   0  10       83.89       71.21      9.95 o 
  -5   0  10      265.16      245.18     18.36 o 
  -4   0  10      161.64      138.00      6.14 o 
  -3   0  10       97.35       78.10      5.98 o 
  -2   0  10      389.84      356.24     19.92 o 
  -1   0  10      118.69       97.36      6.09 o 
   0   0  10      418.58      398.71     34.69 o 
   1   0  10      113.72       98.85      8.40 o 
   2   0  10      130.93      112.74     11.73 o 
   3   0  10      270.08      255.88     18.75 o 
   4   0  10       84.56       71.34     20.88 o 
   5   0  10       33.30       29.73     10.21 o 
   6   0  10       16.47       13.60      7.53 o 
   7   0  10       16.23        7.60      7.76 o 
  -9   1  10        6.65        4.92      9.00 o 
  -8   1  10        6.78        8.94      7.69 o 
  -7   1  10        3.57        2.75      3.66 o 
  -6   1  10       21.28       17.65      4.82 o 
  -5   1  10       59.58       48.94      3.34 o 
  -4   1  10       79.56       70.16      3.95 o 
  -3   1  10        5.25        7.31      3.10 o 
  -2   1  10       42.38       37.50     13.24 o 
  -1   1  10      575.46      591.07     25.42 o 
   0   1  10       61.98       51.97      5.84 o 
   1   1  10      129.21      133.34     12.49 o 
   2   1  10       18.65       16.95      7.42 o 
   3   1  10       63.32       60.15      8.02 o 
   4   1  10       24.20       27.56      8.92 o 
   5   1  10        3.60        3.48      3.95 o 
   6   1  10       43.67       35.27     14.96 o 
   7   1  10        1.26        1.88      4.70 o 
  -9   2  10       36.30       29.96     45.43 o 
  -7   2  10        2.79        1.29     14.80 o 
  -6   2  10       11.30       19.77     26.23 o 
  -5   2  10       46.94       57.09     10.15 o 
  -4   2  10       46.82       57.69      7.26 o 
  -3   2  10       81.44       81.03      6.60 o 
  -2   2  10       62.90      275.88     20.38 o 
  -1   2  10      267.91      298.78     18.63 o 
   0   2  10        0.08       56.10     23.82 o 
   1   2  10        0.75       44.43      8.07 o 
   2   2  10       28.90       69.12     10.38 o 
   3   2  10        0.72        4.67      6.42 o 
   4   2  10       15.09       13.90     17.28 o 
   5   2  10       11.31        9.92     11.32 o 
   6   2  10        8.93        4.46     16.29 o 
  -9   3  10       56.57       60.33     14.91 o 
  -8   3  10       31.60       20.61     20.62 o 
  -7   3  10       58.75       54.28     10.23 o 
  -6   3  10       22.53       21.80      4.51 o 
  -5   3  10       35.86       38.44      5.57 o 
  -4   3  10      223.57      217.17     13.22 o 
  -3   3  10       20.30       21.20     16.84 o 
  -2   3  10      138.04      149.23     11.43 o 
  -1   3  10       24.49       20.93     19.04 o 
   0   3  10       48.57       46.92      9.10 o 
   1   3  10       21.23       21.71     17.60 o 
   2   3  10       42.07       47.16      8.17 o 
   3   3  10        0.27        0.54      2.85 o 
   4   3  10       21.48       16.52     20.31 o 
   5   3  10       24.79       16.46     16.65 o 
  -9   4  10       15.97       10.41     21.84 o 
  -8   4  10        8.86        8.11      9.57 o 
  -7   4  10        1.13        0.59      6.76 o 
  -6   4  10        9.45        7.25      8.57 o 
  -5   4  10        2.08        1.44      2.61 o 
  -4   4  10       67.58       65.86     10.02 o 
  -3   4  10        0.27        0.50      2.93 o 
  -2   4  10        7.19        4.07      4.74 o 
  -1   4  10       75.38       81.06     12.60 o 
   0   4  10        0.44        1.30      3.49 o 
   1   4  10       79.79       71.31      8.99 o 
   2   4  10       61.41       58.52      8.64 o 
   3   4  10        0.40        1.91      4.52 o 
   4   4  10        1.73        1.27      3.23 o 
  -8   5  10        1.74        2.08      3.29 o 
  -7   5  10       38.87       40.79     11.43 o 
  -6   5  10       15.63       15.74      5.39 o 
  -5   5  10      149.39      151.48      9.78 o 
  -4   5  10       17.24       18.28      6.97 o 
  -3   5  10       21.63       19.48      7.69 o 
  -2   5  10       25.64       24.12      8.80 o 
  -1   5  10       21.12       21.22     22.16 o 
   0   5  10      125.89      122.49     11.97 o 
   1   5  10       13.31       10.25     11.73 o 
   2   5  10       37.09       40.42      8.47 o 
   3   5  10        1.41        2.42      5.04 o 
  -7   6  10       64.57       72.73     16.33 o 
  -6   6  10        4.96        2.17      4.09 o 
  -5   6  10        1.46        1.17      2.05 o 
  -4   6  10        0.58        1.75      2.81 o 
  -3   6  10        3.37        2.80      6.07 o 
  -2   6  10       58.55       49.12     10.90 o 
  -1   6  10        8.44        4.79      7.84 o 
   0   6  10        0.17        1.15      3.25 o 
   1   6  10        7.01        4.80     11.61 o 
   2   6  10        1.91        0.94      6.71 o 
  -6   7  10        1.12        0.21      3.79 o 
  -5   7  10        0.13        1.90      2.51 o 
  -4   7  10        1.79        2.92      5.59 o 
  -3   7  10       13.35        7.81     33.24 o 
  -2   7  10       22.13       17.43      7.43 o 
  -1   7  10        9.27        9.77      8.95 o 
   0   7  10        5.18        2.45      6.50 o 
   1 -13  11        5.95        8.52      8.11 o 
   2 -13  11        3.91        3.04      9.09 o 
   3 -13  11       15.40       20.42     11.25 o 
   4 -13  11        0.35        1.15      2.70 o 
  -1 -12  11       36.76       26.22     17.92 o 
   0 -12  11        3.70        3.38      8.17 o 
   1 -12  11       12.40        7.71      9.67 o 
   2 -12  11        2.16        3.16      3.68 o 
   3 -12  11        1.79        2.88      3.73 o 
   4 -12  11       10.94        4.97      5.77 o 
   5 -12  11        3.29        2.05      2.41 o 
   6 -12  11       32.15       10.88     24.89 o 
  -3 -11  11       39.34       45.94     24.22 o 
  -2 -11  11        3.90        5.55     13.55 o 
  -1 -11  11        1.41        5.52      9.81 o 
   0 -11  11        7.67       10.91     11.97 o 
   1 -11  11        1.69        3.11      6.44 o 
   2 -11  11        3.90        1.73      4.80 o 
   3 -11  11        6.15        4.37      5.81 o 
   4 -11  11        0.13        0.78      3.37 o 
   5 -11  11       21.97       11.48     30.30 o 
   6 -11  11       14.08       14.59     26.26 o 
   7 -11  11        7.31        2.64      4.34 o 
  -4 -10  11        0.50        3.13      4.71 o 
  -3 -10  11        2.29        1.81      3.49 o 
  -2 -10  11       61.67       87.14     31.75 o 
  -1 -10  11        3.25       15.76      7.14 o 
   0 -10  11       66.52       65.10     13.14 o 
   1 -10  11        5.90        6.31      6.17 o 
   2 -10  11        0.78        0.51      2.43 o 
   3 -10  11        6.50        8.60      7.20 o 
   4 -10  11       31.44       64.61     11.47 o 
   5 -10  11       24.09       17.55     29.13 o 
   6 -10  11       73.77      137.09     25.05 o 
   7 -10  11        0.50        0.83      4.27 o 
   8 -10  11        3.44        4.41      9.87 o 
  -5  -9  11        0.99        1.00      3.15 o 
  -4  -9  11        0.04        0.01      2.22 o 
  -3  -9  11      102.64      106.77      9.58 o 
  -2  -9  11       60.53       51.65      7.71 o 
  -1  -9  11        0.04        0.11      2.43 o 
   0  -9  11        0.45        1.50     10.28 o 
   1  -9  11        6.93        4.79      5.09 o 
   2  -9  11       47.30       43.92      6.46 o 
   3  -9  11        0.29        1.47      3.50 o 
   4  -9  11        6.97        6.70      5.92 o 
   5  -9  11        0.54        2.38      4.90 o 
   6  -9  11        4.70        5.78     10.78 o 
   7  -9  11        0.23        0.34      4.36 o 
   8  -9  11        2.83        0.90      3.48 o 
  -6  -8  11        1.23        2.43      5.07 o 
  -5  -8  11        0.43       -0.77      4.03 o 
  -4  -8  11        8.69        3.40      5.97 o 
  -3  -8  11        9.99        9.68      6.73 o 
  -2  -8  11       33.37       26.91      7.93 o 
  -1  -8  11       65.40       55.48      6.76 o 
   0  -8  11        0.00        0.76      1.17 o 
   1  -8  11       95.83       97.65     10.75 o 
   2  -8  11       27.00       23.65      6.54 o 
   3  -8  11       34.53       28.67     13.73 o 
   4  -8  11       66.48       75.72     12.55 o 
   5  -8  11       13.37       11.03     16.95 o 
   6  -8  11        7.00        6.67      9.62 o 
   7  -8  11       26.85       23.04     10.45 o 
   8  -8  11        2.09        1.24      5.80 o 
  -6  -7  11        1.71        5.59      7.86 o 
  -5  -7  11       22.93       58.70     11.31 o 
  -4  -7  11       25.69       18.14     16.39 o 
  -3  -7  11       85.50       83.78     12.23 o 
  -2  -7  11        0.70        1.20      3.31 o 
  -1  -7  11       74.29       72.57      8.05 o 
   0  -7  11       59.58       62.91      4.71 o 
   1  -7  11       62.94       61.59      3.94 o 
   2  -7  11       70.00       68.97      8.47 o 
   3  -7  11       88.19       89.78     11.55 o 
   4  -7  11        0.87        2.12      5.71 o 
   5  -7  11       84.52       85.94     18.69 o 
   6  -7  11       25.15       11.94     18.68 o 
   7  -7  11       31.07       48.74     12.78 o 
   8  -7  11       14.69        5.90     12.11 o 
  -7  -6  11        0.93        1.92      3.48 o 
  -6  -6  11        0.02        3.40      3.75 o 
  -5  -6  11        3.75        5.55      6.70 o 
  -4  -6  11       47.06       42.25      7.98 o 
  -3  -6  11      377.18      388.82     19.44 o 
  -2  -6  11       27.10       20.45      5.22 o 
  -1  -6  11       29.48       26.88      2.48 o 
   0  -6  11        5.86        3.83      2.22 o 
   1  -6  11       16.60       12.25      2.91 o 
   2  -6  11      100.99       96.00     10.20 o 
   3  -6  11        0.01        0.52      1.65 o 
   4  -6  11       10.03        6.70      6.47 o 
   5  -6  11        3.35        5.33      6.24 o 
   6  -6  11       15.33       13.45     14.34 o 
   7  -6  11       16.83       11.81     17.72 o 
   8  -6  11       30.49       16.49     34.58 o 
  -7  -5  11        6.99        6.61      7.43 o 
  -5  -5  11       61.51       63.99      8.57 o 
  -4  -5  11      170.93      157.32     11.31 o 
  -3  -5  11        0.00        1.30      3.31 o 
  -2  -5  11      110.02      106.46     14.48 o 
  -1  -5  11        0.09       79.75      9.04 o 
   0  -5  11       49.87       65.38      5.26 o 
   1  -5  11       30.45       45.53     13.90 o 
   2  -5  11       89.43       93.49      6.65 o 
   3  -5  11       14.45       88.65     40.36 o 
   4  -5  11        0.06        0.86      3.56 o 
   5  -5  11        0.46      118.92     14.69 o 
   6  -5  11        0.34       52.24      8.92 o 
   7  -5  11       54.65       49.12     13.51 o 
   8  -5  11        0.81        0.99      8.11 o 
  -8  -4  11        0.99        0.53      2.96 o 
  -7  -4  11       18.52       23.40      8.13 o 
  -6  -4  11       15.73       23.40      8.11 o 
  -5  -4  11        3.44        3.13      3.66 o 
  -4  -4  11      204.15      212.62     14.18 o 
  -3  -4  11        0.00        0.69      3.06 o 
  -2  -4  11       18.38       22.71      4.87 o 
  -1  -4  11      146.68      139.90      6.55 o 
   0  -4  11       77.65       79.20      7.07 o 
   1  -4  11      248.69      265.47     16.87 o 
   2  -4  11      120.29      126.45      6.90 o 
   3  -4  11       26.20       23.52      4.76 o 
   4  -4  11        0.32        1.05      4.77 o 
   5  -4  11        1.30        0.71      3.27 o 
   6  -4  11        8.27       11.13     14.24 o 
   7  -4  11        0.05        0.66      5.75 o 
   8  -4  11        0.01        1.15      7.58 o 
  -8  -3  11        3.95        3.28      6.71 o 
  -7  -3  11       29.83       26.15      5.88 o 
  -6  -3  11        3.06        4.92      4.73 o 
  -5  -3  11       18.80       12.64     12.05 o 
  -4  -3  11        3.12        5.55      4.32 o 
  -3  -3  11       40.58       36.97      7.84 o 
  -2  -3  11        0.74        0.17      0.52 o 
  -1  -3  11       28.31       27.32      2.83 o 
   0  -3  11        6.49        5.74      3.53 o 
   1  -3  11       66.24       72.24      6.74 o 
   2  -3  11        0.27        2.24      1.54 o 
   3  -3  11       25.32       21.03      7.59 o 
   4  -3  11        4.85        4.47      4.99 o 
   5  -3  11        2.37        1.90      3.70 o 
   6  -3  11        7.97        5.15      9.32 o 
   7  -3  11        0.02       -0.29      7.23 o 
   8  -3  11        4.95        3.48      5.97 o 
  -8  -2  11       15.48       16.88      9.49 o 
  -7  -2  11       18.65       14.83     18.58 o 
  -6  -2  11       94.40       91.52     10.87 o 
  -5  -2  11       78.82       68.43      8.95 o 
  -4  -2  11      103.38      109.34     10.50 o 
  -3  -2  11        4.73        3.38      3.84 o 
  -2  -2  11      133.54      131.97     10.42 o 
  -1  -2  11      302.47      326.52     13.42 o 
   0  -2  11      353.71      363.81     13.68 o 
   1  -2  11      149.54      165.01      9.80 o 
   2  -2  11        3.84        2.79      2.77 o 
   3  -2  11       88.50       88.01      6.96 o 
   4  -2  11       85.55       71.97      6.91 o 
   5  -2  11      108.16       95.29      9.91 o 
   6  -2  11       22.89       23.78     22.18 o 
   7  -2  11       18.58       11.37     29.37 o 
  -8  -1  11        1.46        1.10      3.33 o 
  -7  -1  11       13.28        9.70     14.50 o 
  -6  -1  11        0.51        0.99      2.96 o 
  -5  -1  11       10.59        9.82      8.67 o 
  -4  -1  11        0.58        0.80      2.60 o 
  -3  -1  11        0.07        0.56      0.90 o 
  -2  -1  11        0.13        0.12      1.20 o 
  -1  -1  11        0.17        0.71      1.25 o 
   0  -1  11        0.30        2.48      2.63 o 
   1  -1  11        1.28        0.73      2.89 o 
   2  -1  11       50.20       45.30      7.79 o 
   3  -1  11        0.01       -0.47      3.40 o 
   4  -1  11      121.20      107.87     15.34 o 
   5  -1  11       43.88       40.34      6.23 o 
   6  -1  11       64.41       70.81     10.53 o 
   7  -1  11       87.77       77.96     18.00 o 
  -9   0  11        3.53        2.38      4.65 o 
  -8   0  11        1.56        3.30      3.85 o 
  -7   0  11       80.13       79.44      8.15 o 
  -6   0  11       46.53       86.09      8.96 o 
  -5   0  11       76.77       74.26     10.68 o 
  -4   0  11        2.67      157.75     15.63 o 
  -3   0  11        2.85       20.45     12.59 o 
  -2   0  11        0.36        2.17      1.95 o 
  -1   0  11      555.78     1068.23     30.98 o 
   0   0  11        1.39        5.02      3.71 o 
   1   0  11       39.26       40.52      7.89 o 
   2   0  11      190.29      189.72     13.24 o 
   3   0  11        7.91       64.37      8.73 o 
   4   0  11       70.76       95.27     12.53 o 
   5   0  11        3.83       66.78     10.13 o 
   6   0  11        1.85        1.75      2.99 o 
  -9   1  11        0.21        1.39      5.45 o 
  -8   1  11        2.04        1.18      6.68 o 
  -7   1  11       83.49       73.40     11.24 o 
  -6   1  11       21.88       18.67      8.75 o 
  -5   1  11       23.13       29.34     18.71 o 
  -4   1  11       40.99       42.01      5.02 o 
  -3   1  11        0.29        1.35      1.72 o 
  -2   1  11       23.29       20.71      3.81 o 
  -1   1  11       75.54       64.17      8.07 o 
   0   1  11       10.07       12.21     11.96 o 
   1   1  11       12.25       15.26      8.84 o 
   2   1  11       49.79       61.16      8.77 o 
   3   1  11        8.37        6.85      7.16 o 
   4   1  11        1.71        2.51      4.69 o 
   5   1  11       46.75       50.23      8.31 o 
   6   1  11       36.84       34.41     10.85 o 
  -8   2  11      149.98      149.10     15.78 o 
  -7   2  11        0.05        1.45      8.52 o 
  -6   2  11       10.98        9.99     17.58 o 
  -5   2  11       50.79       54.53     11.26 o 
  -4   2  11        1.15        1.20      3.29 o 
  -3   2  11      131.97      134.62      9.38 o 
  -2   2  11       49.62       48.21      8.37 o 
  -1   2  11        6.38        4.20      4.74 o 
   0   2  11       16.00       12.95     12.00 o 
   1   2  11        0.16        1.03      4.09 o 
   2   2  11        6.09        7.81      6.55 o 
   3   2  11        0.49        0.66      2.65 o 
   4   2  11        0.88        1.87      4.77 o 
   5   2  11        0.56        1.58      4.24 o 
  -8   3  11       92.64       92.16     14.05 o 
  -7   3  11       21.36       22.45     15.82 o 
  -6   3  11        5.80        6.61     10.46 o 
  -5   3  11       40.42       42.69      7.13 o 
  -4   3  11      120.07      134.50     12.17 o 
  -3   3  11      111.20      103.87     14.29 o 
  -2   3  11       15.84       14.15     12.01 o 
  -1   3  11       90.78       84.82     12.54 o 
   0   3  11      148.16      147.80     13.95 o 
   1   3  11       36.23       41.01      9.15 o 
   2   3  11        7.07        6.08      5.04 o 
   3   3  11       22.57       14.70     12.60 o 
   4   3  11       75.15       79.31      9.02 o 
  -8   4  11        2.26        2.48      7.63 o 
  -7   4  11        1.12        3.95      7.53 o 
  -6   4  11        0.55        2.91     10.38 o 
  -5   4  11       13.73       11.61      6.37 o 
  -4   4  11        5.22        7.09      7.81 o 
  -3   4  11       14.86       11.59      6.51 o 
  -2   4  11        5.13        7.19     12.81 o 
  -1   4  11        4.21        5.00      6.45 o 
   0   4  11       41.87       44.09      7.42 o 
   1   4  11       24.72       20.74      8.31 o 
   2   4  11        0.08        0.75      3.54 o 
   3   4  11       13.77       12.56     10.45 o 
  -7   5  11        0.46       23.57     15.98 o 
  -6   5  11       12.24       10.62     19.13 o 
  -5   5  11        8.04       20.09      8.98 o 
  -4   5  11       35.02       69.26     11.97 o 
  -3   5  11        4.49       23.66     13.10 o 
  -2   5  11       28.73       25.83     13.32 o 
  -1   5  11       42.83       50.38     11.49 o 
   0   5  11       16.47       22.98      8.02 o 
   1   5  11        2.48        4.22      5.00 o 
   2   5  11       33.58       26.63     12.27 o 
  -6   6  11       56.16       50.92     35.19 o 
  -5   6  11        6.41        2.30      4.61 o 
  -4   6  11        0.17        1.22      2.73 o 
  -3   6  11        3.58        1.85      4.17 o 
  -2   6  11        3.55        2.51      4.09 o 
  -1   6  11        2.00        3.21      4.01 o 
   0   6  11        1.91       10.45     15.39 o 
   0 -12  12        0.04        3.99      7.82 o 
   1 -12  12        8.14        8.80      6.78 o 
   2 -12  12       12.66       16.45     12.49 o 
   3 -12  12        1.02       10.15      8.79 o 
   4 -12  12        0.00        1.55      2.58 o 
   5 -12  12        8.22        4.55      6.04 o 
  -2 -11  12       31.70       37.63     11.79 o 
  -1 -11  12       46.86       50.04     15.12 o 
   0 -11  12        2.32        2.65      8.30 o 
   1 -11  12        3.97        9.08      9.58 o 
   2 -11  12       21.95       25.15     10.07 o 
   3 -11  12       15.61        9.81     16.11 o 
   4 -11  12        1.76        1.93      2.25 o 
   5 -11  12       11.41        5.71     11.41 o 
   6 -11  12       15.86       12.27     19.59 o 
  -3 -10  12       11.40        0.23      6.93 o 
  -2 -10  12       75.02       45.05     12.23 o 
  -1 -10  12       65.39       65.79     16.69 o 
   0 -10  12       48.61       32.44      9.26 o 
   1 -10  12        4.10       17.22      9.29 o 
   2 -10  12        0.02        2.89      4.18 o 
   3 -10  12       33.22       21.69     14.90 o 
   4 -10  12        3.76       12.72     11.86 o 
   5 -10  12        9.46        3.99      7.41 o 
   6 -10  12        8.54        5.64     13.34 o 
   7 -10  12       36.70       18.68     34.56 o 
  -4  -9  12        6.14       15.76     17.94 o 
  -3  -9  12       33.21       44.65      7.56 o 
  -2  -9  12       52.41       54.18      6.43 o 
  -1  -9  12       33.85       27.59     10.09 o 
   0  -9  12      205.99      213.37     30.45 o 
   1  -9  12       47.41       44.68      5.68 o 
   2  -9  12       53.28       52.96      9.55 o 
   3  -9  12      225.93      239.88     19.64 o 
   4  -9  12       35.44       28.93      9.31 o 
   5  -9  12       44.15       41.65      9.72 o 
   6  -9  12       30.56       38.04     13.23 o 
   7  -9  12       15.60       12.18     28.24 o 
  -5  -8  12        0.07        1.08      2.76 o 
  -4  -8  12        0.14        1.46      4.80 o 
  -3  -8  12       15.26        4.29      5.45 o 
  -2  -8  12       35.04       31.18     15.24 o 
  -1  -8  12        0.09        0.74      1.97 o 
   0  -8  12        3.27        3.08      5.50 o 
   1  -8  12        0.48        2.03      3.18 o 
   2  -8  12       18.85       13.49     11.29 o 
   3  -8  12      105.83       94.46     13.90 o 
   4  -8  12       10.90        8.65     16.78 o 
   5  -8  12       47.50       42.56     13.93 o 
   6  -8  12       24.84       14.85     24.69 o 
   7  -8  12       10.32        8.06      9.32 o 
   8  -8  12       24.55       18.95     35.52 o 
  -5  -7  12       36.81       62.03      8.51 o 
  -4  -7  12       36.08       18.91     12.49 o 
  -3  -7  12       21.70       24.56      6.37 o 
  -2  -7  12      124.43      122.39     18.26 o 
  -1  -7  12      101.87      119.48      9.37 o 
   0  -7  12       33.93       99.61      9.52 o 
   1  -7  12        6.00        7.66      5.38 o 
   2  -7  12       89.79      119.35     10.60 o 
   3  -7  12       28.83      104.88     11.88 o 
   4  -7  12       32.60       97.47     18.88 o 
   5  -7  12        2.48       12.52     30.88 o 
   6  -7  12        0.28       13.85     24.71 o 
   7  -7  12        8.44       47.02     18.35 o 
   8  -7  12      119.87      142.70     25.40 o 
  -6  -6  12        0.00        0.85      2.06 o 
  -5  -6  12       10.72       13.63     16.50 o 
  -4  -6  12       20.92        9.00      9.74 o 
  -3  -6  12        0.13        2.57      5.02 o 
  -2  -6  12       36.06       27.71      8.96 o 
  -1  -6  12       75.98       69.03      8.00 o 
   0  -6  12       52.08       49.00      3.93 o 
   1  -6  12       17.41       11.13      4.76 o 
   2  -6  12       32.76       29.10      5.23 o 
   3  -6  12       42.53       37.81      6.63 o 
   4  -6  12       18.20       11.39     16.76 o 
   5  -6  12       15.56       12.62     19.08 o 
   6  -6  12      121.01      111.85     17.89 o 
   7  -6  12       13.49        4.91     12.85 o 
   8  -6  12        3.66        0.99      4.92 o 
  -7  -5  12        1.02        1.48      3.21 o 
  -6  -5  12        9.30        3.84      4.64 o 
  -5  -5  12       90.76       79.01     10.73 o 
  -4  -5  12       30.39       28.71      8.95 o 
  -3  -5  12        2.44        1.46      2.73 o 
  -2  -5  12       44.18       51.14      8.60 o 
  -1  -5  12       51.47       49.23      8.02 o 
   0  -5  12       52.87       54.08      4.75 o 
   1  -5  12        3.61        3.28      2.87 o 
   2  -5  12      137.00      159.15      8.67 o 
   3  -5  12       16.08       18.61     17.66 o 
   4  -5  12       66.97       63.72     15.84 o 
   5  -5  12        0.09        1.44      3.16 o 
   6  -5  12       18.71       12.17     20.17 o 
   7  -5  12        1.11        2.38      6.21 o 
   8  -5  12        6.95        3.51      8.96 o 
  -7  -4  12      114.83      120.32      9.51 o 
  -6  -4  12       50.51       55.29     14.13 o 
  -5  -4  12        9.22       11.79      7.73 o 
  -4  -4  12       87.93       90.23     12.87 o 
  -3  -4  12      198.70      180.88     13.69 o 
  -2  -4  12      317.58      296.53     19.62 o 
  -1  -4  12       55.89       56.57      3.97 o 
   0  -4  12        8.19        7.21      5.66 o 
   1  -4  12       52.91       51.72      4.07 o 
   2  -4  12      297.42      270.44     18.76 o 
   3  -4  12      170.28      128.15     13.40 o 
   4  -4  12       78.97       73.23     15.80 o 
   5  -4  12       11.36       11.27     12.24 o 
   6  -4  12       57.08       62.06     15.76 o 
   7  -4  12      135.85      133.19     17.56 o 
  -8  -3  12        3.36        1.30      3.08 o 
  -7  -3  12       22.19       18.81     20.69 o 
  -6  -3  12       57.13       60.45     10.78 o 
  -5  -3  12        5.40        3.69      5.09 o 
  -4  -3  12        0.07        2.90      2.81 o 
  -3  -3  12      158.20      131.77     10.51 o 
  -2  -3  12      217.35      212.18     17.61 o 
  -1  -3  12        2.27        3.22      2.48 o 
   0  -3  12      407.88      426.06     23.33 o 
   1  -3  12       35.41       47.51     11.31 o 
   2  -3  12       97.47      104.14     10.07 o 
   3  -3  12        1.09        0.46      1.75 o 
   4  -3  12       52.33       44.94      4.82 o 
   5  -3  12      152.98      140.01     16.90 o 
   6  -3  12       93.08       77.34     16.39 o 
   7  -3  12        4.99        3.30      5.77 o 
  -7  -2  12       22.83       56.77      8.63 o 
  -6  -2  12       27.11       28.21      8.08 o 
  -5  -2  12        8.30       10.23      9.04 o 
  -4  -2  12       86.93       85.93      8.49 o 
  -3  -2  12      370.89      698.41     36.92 o 
  -2  -2  12       11.38       46.15     16.94 o 
  -1  -2  12      206.83      236.62     14.02 o 
   0  -2  12       71.39      215.29     16.77 o 
   1  -2  12       84.59       68.03      9.35 o 
   2  -2  12      413.94      727.19     26.45 o 
   3  -2  12        8.39       70.38      8.69 o 
   4  -2  12       13.27       10.19      9.74 o 
   5  -2  12        1.43        2.58      5.40 o 
   6  -2  12       39.36       42.56     15.19 o 
   7  -2  12       13.14        6.33     14.51 o 
  -8  -1  12       16.25       23.08     23.92 o 
  -7  -1  12        1.40        0.36      3.19 o 
  -6  -1  12       13.59        9.45     11.21 o 
  -5  -1  12       65.21       70.94      8.51 o 
  -4  -1  12        0.07        1.84      2.81 o 
  -3  -1  12        0.56        1.48      2.83 o 
  -2  -1  12      113.98      110.68      7.08 o 
  -1  -1  12       96.31      110.09      9.01 o 
   0  -1  12       35.72       35.45      6.08 o 
   1  -1  12       85.72       92.18     11.08 o 
   2  -1  12       31.11       35.02      9.97 o 
   3  -1  12       34.82       36.09      7.56 o 
   4  -1  12       12.34       10.73     10.37 o 
   5  -1  12        5.98        5.12      6.90 o 
   6  -1  12        0.76       -0.79      5.78 o 
  -8   0  12        0.04        2.27      3.55 o 
  -7   0  12        1.04       -0.67      7.11 o 
  -6   0  12       18.29       18.10     30.05 o 
  -5   0  12        6.63        7.08      8.89 o 
  -4   0  12       48.62       54.72     13.10 o 
  -3   0  12       14.41       18.76      4.72 o 
  -2   0  12        2.20        1.52      2.45 o 
  -1   0  12       12.26       14.23     13.08 o 
   0   0  12      100.33       89.46     14.06 o 
   1   0  12       20.20       22.03      7.29 o 
   2   0  12        4.47        2.77      3.88 o 
   3   0  12       27.51       23.59      8.90 o 
   4   0  12       93.87       95.98      8.99 o 
   5   0  12       15.75       10.25     17.22 o 
   6   0  12        2.04       -0.26      6.32 o 
  -8   1  12        6.23        4.55      8.37 o 
  -7   1  12        0.84        4.85      8.82 o 
  -6   1  12       12.92       12.17     16.88 o 
  -5   1  12       25.87       32.83     23.82 o 
  -4   1  12       42.69       42.79     10.13 o 
  -3   1  12      131.86      129.04     16.50 o 
  -2   1  12      219.64      204.13     15.38 o 
  -1   1  12      192.18      200.48     13.17 o 
   0   1  12      133.25      114.57     18.68 o 
   1   1  12       43.65       38.90      9.58 o 
   2   1  12       21.74       29.18      6.72 o 
   3   1  12       11.65        7.80      9.87 o 
   4   1  12        0.68        0.98      2.99 o 
   5   1  12        6.91        3.94      4.27 o 
  -8   2  12       29.82       22.73     32.14 o 
  -7   2  12        0.40        1.30      5.58 o 
  -6   2  12        1.64       -0.21      7.53 o 
  -5   2  12        1.32        1.30      4.29 o 
  -4   2  12       48.28       46.98     10.91 o 
  -3   2  12       36.21       37.21      6.43 o 
  -2   2  12        2.33        2.11      3.35 o 
  -1   2  12        8.05        8.23      8.74 o 
   0   2  12       44.42       47.22      6.66 o 
   1   2  12        0.07        0.92      2.88 o 
   2   2  12       20.97       12.88     17.46 o 
   3   2  12        8.89        7.67      6.08 o 
   4   2  12        1.42        1.58      3.02 o 
  -7   3  12        1.12        3.18     11.56 o 
  -6   3  12        2.15        3.24      7.21 o 
  -5   3  12       42.91       50.93     13.53 o 
  -4   3  12       84.71       92.81      7.41 o 
  -3   3  12        0.50        9.35      9.72 o 
  -2   3  12       21.41       44.67      9.66 o 
  -1   3  12       29.00       23.63      4.98 o 
   0   3  12        3.23       74.06      8.02 o 
   1   3  12        0.78       37.34      6.72 o 
   2   3  12       25.69       26.52      6.48 o 
   3   3  12        2.62        2.98      4.94 o 
  -7   4  12        4.63        7.38      8.64 o 
  -6   4  12       19.69       23.64      8.56 o 
  -5   4  12        0.87        1.92     11.99 o 
  -4   4  12       11.78        7.14      9.27 o 
  -3   4  12       26.81       19.14      5.80 o 
  -2   4  12        4.49        4.21      5.32 o 
  -1   4  12        1.34       -0.18      3.21 o 
   0   4  12        0.18       -0.11      3.06 o 
   1   4  12        8.24        5.47      4.34 o 
   2   4  12        2.34        2.60      4.08 o 
  -6   5  12        0.07        0.98      5.19 o 
  -5   5  12       58.26       59.18     14.11 o 
  -4   5  12        0.13        1.33      2.03 o 
  -3   5  12        0.02        0.67      3.15 o 
  -2   5  12        0.07        0.63      4.88 o 
  -1   5  12       19.59       16.61      7.94 o 
   0   5  12        0.12        1.07      3.82 o 
   1 -12  13        4.54        1.54      6.05 o 
   2 -12  13        0.80        3.76      9.68 o 
   3 -12  13        0.33        4.11      7.99 o 
   4 -12  13       19.29       16.28     26.16 o 
  -1 -11  13       22.59       13.96     16.82 o 
   0 -11  13        2.54        3.28      9.47 o 
   1 -11  13        6.35        5.23      8.24 o 
   2 -11  13        9.20       11.06     18.35 o 
   3 -11  13        7.38        6.53     10.25 o 
   4 -11  13        2.08        1.95      3.14 o 
   5 -11  13       18.71        8.42     17.79 o 
  -3 -10  13       16.23       10.56     28.16 o 
  -2 -10  13       37.13       41.99     12.05 o 
  -1 -10  13        6.78        8.34     12.04 o 
   0 -10  13       25.09       14.79     10.60 o 
   1 -10  13        0.12       -0.59      6.40 o 
   2 -10  13       26.47       13.21     21.66 o 
   3 -10  13        5.42        5.61      5.29 o 
   4 -10  13        1.83        1.81      2.93 o 
   5 -10  13        9.86        5.02      9.26 o 
   6 -10  13       18.05       12.66     32.87 o 
  -4  -9  13        0.00        2.06      4.37 o 
  -3  -9  13        6.76        6.87     10.55 o 
  -2  -9  13        0.78        4.94      9.68 o 
  -1  -9  13       17.87       21.60     11.10 o 
   0  -9  13        1.61        2.03      6.53 o 
   1  -9  13        0.44        2.75      8.11 o 
   2  -9  13        4.09        3.05      4.56 o 
   3  -9  13        0.60        2.28      3.37 o 
   4  -9  13        4.84       19.10      7.51 o 
   5  -9  13        4.03        2.08      5.92 o 
   6  -9  13        0.71        1.24      3.84 o 
   7  -9  13        5.55        1.11      4.45 o 
  -5  -8  13        0.19        1.09      2.45 o 
  -4  -8  13        6.26        5.62     10.58 o 
  -3  -8  13        2.67        1.74      2.90 o 
  -2  -8  13       10.05        5.12      4.59 o 
  -1  -8  13       53.26       63.12     13.31 o 
   0  -8  13        0.55        1.95      7.40 o 
   1  -8  13        5.59        3.59      7.59 o 
   2  -8  13        6.00        5.13      5.74 o 
   3  -8  13       38.02       37.94     10.46 o 
   4  -8  13       88.47       85.94     11.90 o 
   5  -8  13        8.83        9.34     16.69 o 
   6  -8  13        2.75        1.86      6.16 o 
   7  -8  13        2.32        1.56      6.08 o 
  -5  -7  13        1.43        2.61      3.38 o 
  -4  -7  13       29.52       23.11      6.89 o 
  -3  -7  13       75.79       73.55      7.09 o 
  -2  -7  13        5.96        5.10      7.61 o 
  -1  -7  13        0.28        0.53      2.27 o 
   0  -7  13        1.90        2.41      6.15 o 
   1  -7  13        4.31        6.17      6.35 o 
   2  -7  13        3.13        3.38      3.66 o 
   3  -7  13        0.85        1.32      2.80 o 
   4  -7  13        5.38        5.69     11.64 o 
   5  -7  13        3.86        5.33      7.23 o 
   6  -7  13        0.76        1.94      6.41 o 
   7  -7  13        6.23        3.53      7.81 o 
  -6  -6  13       28.39       52.63     14.31 o 
  -5  -6  13       34.03       45.02      7.97 o 
  -4  -6  13       44.54       46.85      6.91 o 
  -3  -6  13       68.16       52.56      8.55 o 
  -2  -6  13        8.88        4.95      4.01 o 
  -1  -6  13       10.85        8.42      6.63 o 
   0  -6  13        8.25        4.47      4.90 o 
   1  -6  13        9.11        6.05      6.61 o 
   2  -6  13       11.16        6.45      7.92 o 
   3  -6  13       10.03        3.85      7.57 o 
   4  -6  13       56.88       41.61     20.44 o 
   5  -6  13       45.50       37.03     33.89 o 
   6  -6  13       34.96       34.05     22.78 o 
   7  -6  13       18.46       50.33     28.59 o 
  -6  -5  13        2.46        0.34      3.60 o 
  -5  -5  13       36.45       23.61     10.66 o 
  -4  -5  13       49.12       51.74      7.96 o 
  -3  -5  13       10.25        5.91      6.74 o 
  -2  -5  13        4.82        2.84      3.14 o 
  -1  -5  13        0.70        1.14      3.60 o 
   0  -5  13        5.95        4.68      6.08 o 
   1  -5  13       18.61       20.96      4.26 o 
   2  -5  13        9.48        7.46     11.08 o 
   3  -5  13      100.18       91.92     17.33 o 
   4  -5  13        7.48        6.33      9.35 o 
   5  -5  13       51.38       49.50     11.23 o 
   6  -5  13       36.91       36.29     14.33 o 
   7  -5  13        3.08        6.23      7.87 o 
  -7  -4  13        7.51       12.77     11.02 o 
  -6  -4  13        5.83        9.68      7.91 o 
  -5  -4  13       14.40       60.93      8.42 o 
  -4  -4  13       51.10       55.55      8.46 o 
  -3  -4  13        1.92        6.23      4.19 o 
  -2  -4  13       10.07       69.28      6.98 o 
  -1  -4  13       42.18       76.79      8.47 o 
   0  -4  13       68.46      103.04      6.13 o 
   1  -4  13       41.69       62.88     11.73 o 
   2  -4  13       65.54       73.51     10.47 o 
   3  -4  13       10.48        6.32      8.04 o 
   4  -4  13        5.09       39.03     17.48 o 
   5  -4  13       66.54       51.62     43.11 o 
   6  -4  13        0.01        1.05      2.76 o 
   7  -4  13        1.09        5.10     16.83 o 
  -7  -3  13        7.74        4.04      4.12 o 
  -6  -3  13        4.11        3.05      3.26 o 
  -5  -3  13       16.37       12.17     10.29 o 
  -4  -3  13        7.91        8.19      6.86 o 
  -3  -3  13       40.19       30.38      5.83 o 
  -2  -3  13       28.41       30.45      5.65 o 
  -1  -3  13       27.32       21.50      4.33 o 
   0  -3  13        6.07        3.10      3.34 o 
   1  -3  13        5.17        6.39      8.65 o 
   2  -3  13       22.94       17.66     12.90 o 
   3  -3  13       30.70       34.24     19.74 o 
   4  -3  13        8.39        7.59      7.01 o 
   5  -3  13        5.52        2.78      5.23 o 
   6  -3  13       13.40       10.04     14.67 o 
  -7  -2  13        8.81       12.11     28.01 o 
  -6  -2  13        1.53        1.18      2.93 o 
  -5  -2  13        8.05        6.63      9.47 o 
  -4  -2  13        1.13        2.05      2.86 o 
  -3  -2  13       26.87       31.55      6.07 o 
  -2  -2  13       84.21       93.54      9.15 o 
  -1  -2  13       59.90       58.10      6.08 o 
   0  -2  13      319.85      349.09     16.22 o 
   1  -2  13       32.96       38.43      6.77 o 
   2  -2  13       19.59       18.38      5.70 o 
   3  -2  13       51.33       40.37      6.75 o 
   4  -2  13        3.24        3.81      6.47 o 
   6  -2  13        4.54        3.18     11.54 o 
  -7  -1  13       18.70       12.59     27.28 o 
  -6  -1  13        7.68        6.65     13.54 o 
  -5  -1  13       36.07       36.91      9.98 o 
  -4  -1  13       27.20       26.04     10.24 o 
  -3  -1  13       35.47       39.49      5.72 o 
  -2  -1  13       49.61       51.58      7.74 o 
  -1  -1  13       37.14       32.34      4.77 o 
   0  -1  13       50.67       58.44      9.34 o 
   1  -1  13       43.22       42.64     13.55 o 
   2  -1  13       22.11       18.41      6.04 o 
   3  -1  13       42.91       37.18      5.99 o 
   4  -1  13        9.48        7.00      7.13 o 
   5  -1  13       22.74       11.44     21.64 o 
  -7   0  13        9.32        6.26     17.62 o 
  -6   0  13        5.22        2.61      6.65 o 
  -5   0  13       73.66       63.72     19.90 o 
  -4   0  13       18.78       20.96      7.59 o 
  -3   0  13        5.16        6.51      8.38 o 
  -2   0  13       16.90       10.19      5.34 o 
  -1   0  13      173.63      176.81     16.75 o 
   0   0  13       10.84        6.70      7.96 o 
   1   0  13       43.50       41.30      7.70 o 
   2   0  13        0.53        2.30      2.90 o 
   3   0  13       13.09        8.18     12.55 o 
   4   0  13       14.03        7.24     13.68 o 
   5   0  13        2.10        3.03      7.16 o 
  -7   1  13        0.00       10.35     12.46 o 
  -6   1  13       20.37       46.28     12.97 o 
  -5   1  13        6.18        7.98     18.41 o 
  -4   1  13       19.55       13.58     22.51 o 
  -3   1  13        0.15       17.35     13.82 o 
  -2   1  13      140.78      171.98     13.03 o 
  -1   1  13       22.58      151.13     11.58 o 
   0   1  13       20.63       18.51     11.24 o 
   1   1  13        0.77        4.31      5.77 o 
   2   1  13       10.23       13.52      7.66 o 
   3   1  13       33.50       35.99     14.45 o 
   4   1  13       11.15       11.28     10.36 o 
  -7   2  13        4.88        3.28      6.17 o 
  -6   2  13       14.08       20.43      8.18 o 
  -5   2  13        0.15        0.60      3.69 o 
  -4   2  13        0.47        4.34     10.68 o 
  -3   2  13        1.09        3.61      7.66 o 
  -2   2  13      171.10      172.88     10.36 o 
  -1   2  13        0.77        1.02      1.93 o 
   0   2  13        4.90        4.36      7.81 o 
   1   2  13        0.60        1.64      2.88 o 
   2   2  13      105.82      103.12     11.01 o 
   3   2  13        3.68        2.80      5.74 o 
  -6   3  13        5.02        1.19      7.28 o 
  -5   3  13        0.05       -0.11      7.16 o 
  -4   3  13        1.44        4.62      5.90 o 
  -3   3  13        9.03        5.62     10.64 o 
  -2   3  13        6.40        2.71      3.39 o 
  -1   3  13        0.06       -0.50      3.54 o 
   0   3  13        2.33        2.98      2.70 o 
   1   3  13        1.76        2.73      5.39 o 
   2   3  13       19.72        9.64     19.97 o 
  -5   4  13       76.15       83.99     18.75 o 
  -4   4  13       55.47       62.92     20.64 o 
  -3   4  13       16.75       13.13      7.00 o 
  -2   4  13       13.57        8.51     13.71 o 
  -1   4  13       63.89       61.61     13.48 o 
   0   4  13       65.51       73.04     10.63 o 
   0 -11  14       32.41       26.60     17.55 o 
   1 -11  14        0.95        8.09      6.81 o 
   2 -11  14        3.26        1.93      6.08 o 
   3 -11  14       15.36        8.42     14.51 o 
   4 -11  14        0.03       17.07     38.58 o 
  -2 -10  14        0.21        1.45      6.12 o 
  -1 -10  14       40.91       30.43     14.89 o 
   0 -10  14       10.64       11.20      9.78 o 
   1 -10  14        4.45        3.32      6.62 o 
   2 -10  14        1.50        4.58      9.86 o 
   3 -10  14        0.60        2.60      6.31 o 
   4 -10  14        7.57        4.21      4.82 o 
   5 -10  14       54.24       48.25     11.45 o 
  -3  -9  14        4.89        6.04     15.36 o 
  -2  -9  14        8.64        8.99      9.09 o 
  -1  -9  14       22.79        6.02     17.83 o 
   0  -9  14       22.65       56.93     17.81 o 
   1  -9  14      103.91      119.25     25.47 o 
   2  -9  14        6.81       56.28     21.90 o 
   3  -9  14       56.71       51.51     40.93 o 
   4  -9  14       12.82        6.56     14.98 o 
   5  -9  14        1.63       -0.44      4.59 o 
   6  -9  14        0.00        0.43      2.53 o 
  -4  -8  14       15.87       19.38     11.43 o 
  -3  -8  14       27.74       16.69     21.60 o 
  -2  -8  14       20.06       10.68      6.47 o 
  -1  -8  14       13.27        9.60      8.62 o 
   0  -8  14       90.71       83.42     14.41 o 
   1  -8  14       61.37       49.30     29.05 o 
   2  -8  14       82.74       76.20     24.64 o 
   3  -8  14       10.91        5.09      9.18 o 
   4  -8  14       24.78        9.29     15.23 o 
   5  -8  14       28.48        9.37     27.28 o 
   6  -8  14       14.70        8.14     21.58 o 
  -5  -7  14        1.15        1.60      2.32 o 
  -4  -7  14       18.27        5.29      9.62 o 
  -3  -7  14        0.54        1.02      2.56 o 
  -2  -7  14       66.91       74.06     12.08 o 
  -1  -7  14       45.78       47.97     11.79 o 
   0  -7  14        3.93        3.81      5.47 o 
   1  -7  14       31.63       31.19     13.65 o 
   2  -7  14       78.79       94.57     14.51 o 
   3  -7  14      327.86      309.57     19.28 o 
   4  -7  14       36.78       44.83     13.38 o 
   5  -7  14        0.53        1.05      4.80 o 
   6  -7  14        0.03        0.55      3.73 o 
  -5  -6  14       60.86       81.46     11.01 o 
  -4  -6  14        0.58       17.70      5.57 o 
  -3  -6  14       44.37       33.40      8.41 o 
  -2  -6  14      111.02      160.72     23.48 o 
  -1  -6  14      104.23      130.73     10.46 o 
   0  -6  14       26.20       20.70     24.04 o 
   1  -6  14        0.37       20.04     22.42 o 
   2  -6  14       57.38      110.13     11.42 o 
   3  -6  14      125.75      163.90     13.72 o 
   4  -6  14        0.16       20.85     16.23 o 
   5  -6  14       18.94       13.00     19.97 o 
   6  -6  14        8.66       57.65     12.56 o 
  -6  -5  14       30.06       43.65      8.61 o 
  -5  -5  14      105.43       88.43      8.54 o 
  -4  -5  14        0.25        1.57      3.81 o 
  -3  -5  14        1.14        0.80      3.17 o 
  -2  -5  14       68.49      108.55     47.80 o 
  -1  -5  14       89.88      105.63     30.01 o 
   0  -5  14       15.93       14.83      9.09 o 
   1  -5  14      112.50       85.37     14.89 o 
   2  -5  14      260.48      219.37     25.94 o 
   3  -5  14      161.97      154.76     11.84 o 
   4  -5  14       26.67       18.84     21.40 o 
   5  -5  14        1.49        0.48      3.08 o 
   6  -5  14       30.17       16.82     26.61 o 
  -6  -4  14        3.29        7.24      8.82 o 
  -5  -4  14        1.13        3.84      4.96 o 
  -4  -4  14        1.05        0.93      3.92 o 
  -3  -4  14        0.04        1.85      3.92 o 
  -2  -4  14       46.89       41.26      8.69 o 
  -1  -4  14        2.91        8.85      5.60 o 
   0  -4  14      136.79      187.42     49.41 o 
   1  -4  14       79.86       70.61     10.07 o 
   2  -4  14       59.23       50.76      9.05 o 
   3  -4  14       33.49       16.97     14.03 o 
   4  -4  14        2.69        4.70      4.24 o 
   5  -4  14        5.02        3.18     11.33 o 
   6  -4  14        0.39        0.53      2.55 o 
  -6  -3  14       55.16       50.83      8.31 o 
  -5  -3  14        1.64        1.29      3.92 o 
  -4  -3  14       39.75       39.27      5.75 o 
  -3  -3  14       72.37       79.70      8.90 o 
  -2  -3  14       15.29       13.11      5.78 o 
  -1  -3  14       27.57       21.85      4.77 o 
   0  -3  14       33.86       27.69     14.72 o 
   1  -3  14       13.58        8.87      8.63 o 
   2  -3  14       84.30       80.66     19.36 o 
   3  -3  14       33.22       25.91     21.14 o 
   4  -3  14        1.99        1.09      3.44 o 
   5  -3  14       55.40       19.96     48.19 o 
  -6  -2  14        0.05        3.58      7.23 o 
  -5  -2  14        6.67        7.80     11.16 o 
  -4  -2  14       27.26       24.09      9.72 o 
  -3  -2  14        0.03        1.29      3.11 o 
  -2  -2  14        7.14        7.19      7.33 o 
  -1  -2  14       10.39        7.11     11.12 o 
   0  -2  14       25.05       17.43      9.65 o 
   1  -2  14        1.95        2.05      2.72 o 
   2  -2  14        2.48        2.30      3.89 o 
   3  -2  14       17.25       11.09     10.89 o 
   4  -2  14       26.69       18.07     29.22 o 
   5  -2  14        9.56        5.33     12.93 o 
  -6  -1  14        0.14        0.36      6.47 o 
  -5  -1  14       29.46       28.55     10.27 o 
  -4  -1  14        0.21        6.70     13.85 o 
  -3  -1  14        2.15        1.34      2.99 o 
  -2  -1  14       19.55       36.93     19.46 o 
  -1  -1  14       55.00       85.25     12.75 o 
   0  -1  14       22.98       32.30     19.29 o 
   1  -1  14        6.46        4.57      3.49 o 
   2  -1  14       12.09        6.40      7.69 o 
   3  -1  14        1.32       24.99     10.35 o 
   4  -1  14        2.67        2.53      5.27 o 
  -6   0  14        6.30        7.29     14.02 o 
  -5   0  14       20.54       17.58     28.60 o 
  -4   0  14       45.17       46.91     11.89 o 
  -3   0  14       18.22       19.46      7.33 o 
  -2   0  14        0.01       -0.74      5.50 o 
  -1   0  14        5.19        4.29      3.89 o 
   0   0  14        4.49        3.91      6.48 o 
   1   0  14       14.25        9.70     11.68 o 
   2   0  14        0.08       -0.07      2.66 o 
   3   0  14        2.00        1.78      3.30 o 
  -6   1  14      116.20      134.78     22.55 o 
  -5   1  14        0.25        1.61      3.28 o 
  -4   1  14       26.92       34.23      9.27 o 
  -3   1  14        3.57        3.64      7.23 o 
  -2   1  14       15.02       10.52     17.20 o 
  -1   1  14       17.17        7.73     12.49 o 
   0   1  14        0.05       -0.41      3.25 o 
   1   1  14        4.50        3.32      8.43 o 
   2   1  14       24.65       34.52      6.35 o 
   3   1  14       14.79       14.87     11.23 o 
  -5   2  14       18.76       19.32     17.98 o 
  -4   2  14       13.19       12.16     25.49 o 
  -3   2  14       45.68       46.53     10.00 o 
  -2   2  14        2.79        1.47      4.42 o 
  -1   2  14       56.44       50.24      7.90 o 
   0   2  14       11.16        7.71     14.33 o 
   1   2  14       21.71       23.96     11.13 o 
  -4   3  14       58.42       59.14     14.10 o 
  -3   3  14       49.75       43.22     12.17 o 
  -2   3  14        0.82        0.92      6.46 o 
  -1   3  14       46.29       42.01     10.38 o 
   0   3  14       34.89       32.75      8.37 o 
   0 -10  15       17.72       11.23     11.16 o 
   1 -10  15        0.35        1.96      8.82 o 
   2 -10  15        0.43        0.92      4.01 o 
   3 -10  15       14.35        8.09     14.13 o 
  -2  -9  15        3.56        7.68     12.91 o 
  -1  -9  15        3.88        3.59      7.60 o 
   0  -9  15        0.52        1.63      6.86 o 
   1  -9  15        0.22        1.14      5.01 o 
   2  -9  15        0.23        1.92      5.23 o 
   3  -9  15        0.24        0.94      5.22 o 
  -3  -8  15        0.04        2.38      5.69 o 
  -2  -8  15       16.62       29.15     12.95 o 
  -1  -8  15       15.60       22.63     11.37 o 
   0  -8  15        2.13        6.77      7.53 o 
   1  -8  15       51.59       91.54     24.74 o 
   2  -8  15        0.43        1.43      3.42 o 
   4  -8  15       19.12        6.00     23.65 o 
   5  -8  15        2.94        1.30      4.69 o 
  -4  -7  15       32.82       28.41     18.23 o 
  -3  -7  15        0.17        3.86      8.48 o 
  -2  -7  15        0.14        0.80      4.98 o 
  -1  -7  15        0.32        1.12      4.54 o 
   0  -7  15        2.19        0.97      6.04 o 
   1  -7  15       18.22       13.39     12.72 o 
   2  -7  15        4.96       10.08     14.08 o 
   4  -7  15       39.73       37.71     16.52 o 
   5  -7  15        7.73        3.94     12.22 o 
  -4  -6  15       19.73       14.35      7.16 o 
  -3  -6  15       10.29        5.34      8.76 o 
  -2  -6  15        0.25        0.91      5.86 o 
  -1  -6  15        2.67        2.83      8.72 o 
   0  -6  15        0.07        1.05      6.26 o 
   1  -6  15        0.03        0.82      3.39 o 
   3  -6  15        2.80        1.17      2.05 o 
   4  -6  15       32.30       15.99     20.67 o 
   5  -6  15        3.54        3.77      8.29 o 
  -5  -5  15       58.16       48.14      8.27 o 
  -4  -5  15      107.10       97.17      9.64 o 
  -3  -5  15       24.10       28.13      7.59 o 
  -2  -5  15       48.72       42.84      7.62 o 
  -1  -5  15        3.98        2.18      6.17 o 
   0  -5  15        5.20        0.38      4.57 o 
   3  -5  15       29.07       29.98      8.89 o 
   4  -5  15       88.89       72.27      9.07 o 
   5  -5  15       48.17       33.11      9.48 o 
  -5  -4  15        1.09        0.89      2.76 o 
  -4  -4  15       45.14       38.02      7.26 o 
  -3  -4  15       15.21       15.60      7.39 o 
  -2  -4  15       24.81       20.14      4.82 o 
  -1  -4  15       46.18       41.72      5.85 o 
   0  -4  15        3.53        1.90      4.59 o 
   2  -4  15        2.48        2.26      2.71 o 
   4  -4  15        0.01       -0.69      3.84 o 
  -5  -3  15       26.24       32.15      9.14 o 
  -4  -3  15        0.55       19.31     11.59 o 
  -3  -3  15       11.97       12.04      8.45 o 
  -2  -3  15        0.86        5.00      5.29 o 
  -1  -3  15        0.66        1.91      3.33 o 
   0  -3  15        5.08        2.23      8.29 o 
   2  -3  15        1.07        0.64      2.03 o 
   3  -3  15       25.29       12.59     21.10 o 
   4  -3  15        3.23       25.72     17.46 o 
  -5  -2  15        0.06       -0.63      5.92 o 
  -4  -2  15        7.86        6.17     12.66 o 
  -3  -2  15        2.16        2.46      7.18 o 
  -2  -2  15        5.41        5.09     11.32 o 
  -1  -2  15        8.44        4.81     11.84 o 
   0  -2  15        0.79        1.79      3.97 o 
   1  -2  15        0.44        0.54      1.61 o 
   2  -2  15       31.80       26.39     20.30 o 
   3  -2  15       15.23       17.75      7.13 o 
  -5  -1  15        0.88        1.30      4.71 o 
  -4  -1  15        0.59        3.13      6.86 o 
  -3  -1  15        4.40        3.51      4.80 o 
  -2  -1  15        0.93        1.22      4.45 o 
  -1  -1  15        0.35        0.62      2.34 o 
   0  -1  15       14.50        9.82     13.09 o 
   1  -1  15        0.38        0.65      0.99 o 
   2  -1  15        0.64        0.76      3.29 o 
   3  -1  15       10.75        9.42      8.40 o 
  -4   0  15        2.14        1.35      5.70 o 
  -3   0  15       12.20        5.09     17.56 o 
  -2   0  15      152.01      154.72     18.28 o 
  -1   0  15      186.35      174.85     19.87 o 
   0   0  15       12.45        3.97     17.45 o 
   1   0  15        2.07        1.22      1.87 o 
   2   0  15        4.62        1.79      2.30 o 
  -4   1  15        2.65        5.34      5.73 o 
  -3   1  15       23.29       21.20     15.66 o 
  -2   1  15       10.38       13.42     10.21 o 
  -1   1  15        8.11        8.59     15.07 o 
   0   1  15       36.01       25.60      7.97 o 
   1   1  15        0.23        0.88      1.32 o 
   0  -9  16       83.79       63.20     17.09 o 
   1  -9  16        4.50        1.79      6.29 o 
   2  -9  16        0.00        2.13      5.68 o 
  -1  -8  16      100.05      133.62     22.70 o 
   0  -8  16       68.37       68.14     17.53 o 
   1  -8  16       17.18       23.15     46.14 o 
   2  -8  16        3.69       54.05     12.07 o 
  -2  -7  16      197.21      182.22     27.97 o 
  -1  -7  16        8.26       10.43      7.16 o 
   0  -7  16       10.03       14.14     21.33 o 
   1  -7  16       11.88       15.69     24.79 o 
  -3  -6  16        9.84        7.78      8.10 o 
  -2  -6  16        0.11        2.70      6.84 o 
  -1  -6  16       17.21       13.24     16.25 o 
   0  -6  16        2.68        1.37      3.88 o 
   1  -6  16        0.25        1.55      3.55 o 
  -3  -5  16        4.43        9.65      9.31 o 
  -2  -5  16        7.24       45.98     11.72 o 
  -1  -5  16       44.32       68.83     15.11 o 
   0  -5  16       39.64       55.19     32.98 o 
  -4  -4  16        1.23        1.06      3.64 o 
  -3  -4  16        1.38        0.27      3.51 o 
  -2  -4  16        0.05       20.23      4.97 o 
  -1  -4  16        9.98       19.61     18.53 o 
  -4  -3  16       21.27       19.11     12.36 o 
  -3  -3  16       14.73        8.95     21.85 o 
  -2  -3  16       17.75       16.88     11.76 o 
  -4  -2  16        2.12        1.25      6.25 o 
  -3  -2  16       69.31       78.79     16.39 o 
  -2  -2  16        1.75        2.57      6.50 o 
  -1  -2  16       50.75       49.30      9.60 o 
  -3  -1  16       14.13       10.47     25.43 o 
  -2  -1  16        1.27        1.12      3.56 o 
  -1  -1  16        3.14        2.05      4.24 o 
   0  -1  16        0.35        0.03      3.68 o 
                                                 
